# Supplementary material for: Utilize proteomic analysis to identify potential therapeutic targets for combating sepsis and sepsis-related death
Source: Front Endocrinol (Lausanne). 2024 Sep 16;15:1448314. doi: 10.3389/fendo.2024.1448314 (PMC11463698; doi:10.3389/fendo.2024.1448314)
Supplement: Supplementary file 2 [file DataSheet2.xlsx]

## Sheet: Supplement Table 1
Instrumental variables for plasma proteins and their corresponding outcomes
exposure	SNP	chr.exposure	samplesize.exposure	R2	F		exposure	outcome	method	nsnp	b	se	pval	lo_ci	up_ci	or	or_lci95	or_uci95
CRYBB2	rs203688	chr1	35327	0.00283186	100.32		CRYBB2	Sepsis	MR Egger	3	-0.304392	0.679972	0.732046	-1.63714	1.02835	0.737572	0.194536	2.79646
CRYBB2	rs7160425	chr14	34954	0.00457338	160.583		CRYBB2	Sepsis	Weighted median	3	0.119699	0.135021	0.375336	-0.144942	0.38434	1.12716	0.865072	1.46865
CRYBB2	rs2337918	chr14	34955	0.0008527	29.8299		CRYBB2	Sepsis	Inverse variance weighted	3	-0.00374666	0.139939	0.97864	-0.278028	0.270535	0.99626	0.757276	1.31066
CRYBB2	rs2932738	chr2	35338	0.00129014	45.6473		CRYBB2	Sepsis	Simple mode	3	0.127886	0.212773	0.608857	-0.289149	0.544922	1.13642	0.7489	1.72447
CRYBB2	rs697356	chr3	35326	0.000933153	32.9935		CRYBB2	Sepsis	Weighted mode	3	0.142675	0.163481	0.474836	-0.177748	0.463097	1.15335	0.837153	1.58899
CRYBB2	rs6457457	chr6	35429	0.000948015	33.6172		RAF1	Sepsis	MR Egger	4	0.961617	0.699089	0.302765	-0.408596	2.33183	2.61592	0.664583	10.2968
RAF1	rs11601665	chr11	35340	0.0009578	33.8792		RAF1	Sepsis	Weighted median	4	-0.0863083	0.160805	0.591458	-0.401487	0.22887	0.917311	0.669324	1.25718
RAF1	rs9971407	chr11	35351	0.000897668	31.7602		RAF1	Sepsis	Inverse variance weighted	4	-0.00748439	0.138916	0.957033	-0.279759	0.26479	0.992544	0.755966	1.30316
RAF1	rs79041741	chr16	35372	0.000842816	29.8355		RAF1	Sepsis	Simple mode	4	-0.170062	0.216925	0.490262	-0.595234	0.255111	0.843613	0.551433	1.29061
RAF1	rs1354034	chr3	35344	0.00144216	51.0423		RAF1	Sepsis	Weighted mode	4	-0.164169	0.19986	0.471604	-0.555894	0.227556	0.848599	0.573559	1.25553
ZNF41	rs368465	chr1	35327	0.00458989	162.886		ZNF41	Sepsis	Inverse variance weighted	2	-0.127655	0.332128	0.700715	-0.778627	0.523316	0.880157	0.459036	1.68761
ZNF41	rs1706435	chr3	35327	0.00262319	92.9079		GUCA1A	Sepsis	MR Egger	7	0.0574308	0.113438	0.634191	-0.164908	0.279769	1.05911	0.847972	1.32282
ZNF41	rs9501393	chr6	35428	0.00124911	44.3064		GUCA1A	Sepsis	Weighted median	7	0.0340916	0.0597244	0.568124	-0.0829682	0.151151	1.03468	0.92038	1.16317
ZNF41	rs117125720	chr6	35427	0.00255332	90.6828		GUCA1A	Sepsis	Inverse variance weighted	7	0.0508178	0.0719662	0.480105	-0.090236	0.191872	1.05213	0.913716	1.21152
ZNF41	rs1042133	chr6	35426	0.000998451	35.4045		GUCA1A	Sepsis	Simple mode	7	-0.00862217	0.134274	0.950886	-0.2718	0.254555	0.991415	0.762007	1.28989
GUCA1A	rs184815320	chr1	35356	0.000858941	30.3931		GUCA1A	Sepsis	Weighted mode	7	0.0257126	0.0629348	0.697044	-0.0976395	0.149065	1.02605	0.906976	1.16075
GUCA1A	rs115977231	chr1	35349	0.00176512	62.502		OCRL	Sepsis	MR Egger	5	0.44358	0.133313	0.0448074	0.182286	0.704873	1.55828	1.19996	2.02359
GUCA1A	rs61806985	chr1	35352	0.0270978	984.588		OCRL	Sepsis	Weighted median	5	0.0298198	0.0503259	0.553494	-0.068819	0.128459	1.03027	0.933496	1.13707
GUCA1A	rs10800448	chr1	35351	0.00124214	43.9632		OCRL	Sepsis	Inverse variance weighted	5	-0.0284151	0.0801491	0.722944	-0.185507	0.128677	0.971985	0.830683	1.13732
GUCA1A	rs2239853	chr1	35341	0.00260538	92.312		OCRL	Sepsis	Simple mode	5	-0.0534592	0.0692404	0.483149	-0.18917	0.082252	0.947945	0.827645	1.08573
GUCA1A	rs12765810	chr10	35349	0.00198747	70.3911		OCRL	Sepsis	Weighted mode	5	0.0213104	0.0480147	0.680116	-0.0727984	0.115419	1.02154	0.929788	1.12234
GUCA1A	rs892145	chr19	35366	0.0012505	44.2781		SPDEF	Sepsis	MR Egger	5	0.405796	0.156604	0.080988	0.0988525	0.712739	1.5005	1.1039	2.03957
GUCA1A	rs62140549	chr2	35346	0.00107264	37.952		SPDEF	Sepsis	Weighted median	5	-0.0118973	0.0572579	0.835398	-0.124123	0.100328	0.988173	0.883271	1.10553
GUCA1A	rs3020644	chr6	35429	0.000953869	33.825		SPDEF	Sepsis	Inverse variance weighted	5	-0.0586065	0.0790597	0.458515	-0.213564	0.0963506	0.943078	0.807701	1.10115
OCRL	rs145439832	chr1	35331	0.000848961	30.0184		SPDEF	Sepsis	Simple mode	5	-0.153887	0.161245	0.393943	-0.469927	0.162154	0.857369	0.625048	1.17604
OCRL	rs10922098	chr1	35326	0.0151454	543.223		SPDEF	Sepsis	Weighted mode	5	0.0370375	0.0567723	0.549743	-0.0742362	0.148311	1.03773	0.928452	1.15987
OCRL	rs704	chr17	35348	0.0161388	579.798		SNAI2	Sepsis	MR Egger	4	1.02001	0.322076	0.0869026	0.388744	1.65128	2.77323	1.47513	5.21366
OCRL	rs1706435	chr3	35327	0.00194578	68.8688		SNAI2	Sepsis	Weighted median	4	-0.146218	0.126613	0.248156	-0.394379	0.101944	0.86397	0.674098	1.10732
OCRL	rs555007	chr6	35429	0.00249041	88.4479		SNAI2	Sepsis	Inverse variance weighted	4	-0.200257	0.231234	0.386469	-0.653476	0.252961	0.81852	0.520234	1.28783
OCRL	rs444921	chr6	35429	0.00504887	179.774		SNAI2	Sepsis	Simple mode	4	-0.680741	0.303814	0.110895	-1.27622	-0.0852647	0.506242	0.279091	0.918269
OCRL	rs9269234	chr6	35427	0.00114686	40.6742		SNAI2	Sepsis	Weighted mode	4	0.101352	0.126806	0.482565	-0.147188	0.349891	1.10667	0.863132	1.41891
OCRL	rs9272526	chr6	35426	0.00116754	41.4073		KCNAB2	Sepsis	MR Egger	3	-0.430216	0.709185	0.652862	-1.82022	0.959788	0.650369	0.16199	2.61114
SPDEF	rs10922098	chr1	35326	0.0193999	698.841		KCNAB2	Sepsis	Weighted median	3	0.175719	0.162909	0.280751	-0.143582	0.495019	1.1921	0.86625	1.64053
SPDEF	rs35351085	chr1	35331	0.00101915	36.0424		KCNAB2	Sepsis	Inverse variance weighted	3	0.285406	0.193668	0.140566	-0.0941835	0.664996	1.3303	0.910116	1.94448
SPDEF	rs11569393	chr19	35360	0.00104583	37.0173		KCNAB2	Sepsis	Simple mode	3	0.164226	0.246342	0.573603	-0.318604	0.647056	1.17848	0.727164	1.90991
SPDEF	rs1707652	chr3	35327	0.0037371	132.508		KCNAB2	Sepsis	Weighted mode	3	0.12828	0.162445	0.512468	-0.190112	0.446671	1.13687	0.826866	1.5631
SPDEF	rs1265941	chr6	35429	0.00217667	77.281		VDR	Sepsis	MR Egger	5	0.223318	0.211989	0.369488	-0.19218	0.638817	1.25022	0.825158	1.89424
SPDEF	rs550671	chr6	35428	0.00533204	189.906		VDR	Sepsis	Weighted median	5	-0.0570807	0.0814793	0.483581	-0.21678	0.102619	0.944518	0.805107	1.10807
SPDEF	rs9276606	chr6	35426	0.000935269	33.162		VDR	Sepsis	Inverse variance weighted	5	-0.059249	0.102236	0.562229	-0.259631	0.141133	0.942472	0.771336	1.15158
SNAI2	rs10922098	chr1	35326	0.00446367	158.382		VDR	Sepsis	Simple mode	5	-0.253819	0.183074	0.237887	-0.612645	0.105006	0.775832	0.541916	1.11072
SNAI2	rs1706435	chr3	35327	0.00123785	43.7813		VDR	Sepsis	Weighted mode	5	0.0476589	0.082602	0.594875	-0.114241	0.209559	1.04881	0.892043	1.23313
SNAI2	rs444921	chr6	35429	0.0012393	43.9593		HOGA1	Sepsis	MR Egger	5	0.127724	0.535814	0.826945	-0.922472	1.17792	1.13624	0.397535	3.24761
SNAI2	rs34927613	chr6	35427	0.000987814	35.0279		HOGA1	Sepsis	Weighted median	5	0.0281176	0.0931749	0.762826	-0.154505	0.21074	1.02852	0.856839	1.23459
KCNAB2	rs806109	chr1	35372	0.00196923	69.789		HOGA1	Sepsis	Inverse variance weighted	5	0.0233388	0.175757	0.894359	-0.321144	0.367822	1.02361	0.725319	1.44458
KCNAB2	rs1295106	chr1	35370	0.00143072	50.6743		HOGA1	Sepsis	Simple mode	5	-0.126937	0.229067	0.608998	-0.575909	0.322035	0.880789	0.562194	1.37993
KCNAB2	rs10922098	chr1	35326	0.000885559	31.3092		HOGA1	Sepsis	Weighted mode	5	0.0342148	0.094541	0.735732	-0.151086	0.219515	1.03481	0.859774	1.24547
KCNAB2	rs557011	chr6	35427	0.000934427	33.133		DUSP4	Sepsis	MR Egger	3	0.297086	1.14273	0.838077	-1.94267	2.53684	1.34593	0.143321	12.6397
VDR	rs10922098	chr1	35326	0.00995043	355.021		DUSP4	Sepsis	Weighted median	3	-0.202853	0.146105	0.165015	-0.489219	0.0835136	0.816399	0.613105	1.0871
VDR	rs13469	chr17	35348	0.000852017	30.1411		DUSP4	Sepsis	Inverse variance weighted	3	-0.264749	0.16022	0.098451	-0.578781	0.0492821	0.767398	0.560581	1.05052
VDR	rs2686395	chr3	35327	0.00313251	111.004		DUSP4	Sepsis	Simple mode	3	-0.186479	0.188749	0.427307	-0.556426	0.183469	0.829876	0.573254	1.20138
VDR	rs9267139	chr6	35427	0.000931603	33.0328		DUSP4	Sepsis	Weighted mode	3	-0.164123	0.152209	0.39368	-0.462452	0.134206	0.848638	0.629738	1.14363
VDR	rs9501393	chr6	35428	0.00307825	109.387		ZHX3	Sepsis	MR Egger	4	-0.243745	0.158862	0.264699	-0.555113	0.0676242	0.783688	0.574007	1.06996
VDR	rs7774739	chr6	35425	0.00208879	74.1462		ZHX3	Sepsis	Weighted median	4	-0.156021	0.0822847	0.0579451	-0.317299	0.00525694	0.855541	0.728113	1.00527
VDR	rs9271766	chr6	35425	0.000947673	33.6013		ZHX3	Sepsis	Inverse variance weighted	4	-0.143434	0.0737643	0.0518364	-0.288012	0.00114411	0.866378	0.749753	1.00114
HOGA1	rs10922098	chr1	35326	0.00706308	251.271		ZHX3	Sepsis	Simple mode	4	-0.0655159	0.11148	0.598046	-0.284017	0.152985	0.936584	0.752754	1.16531
HOGA1	rs1707652	chr3	35327	0.00126927	44.8939		ZHX3	Sepsis	Weighted mode	4	-0.164225	0.0971439	0.189505	-0.354627	0.0261768	0.848551	0.701435	1.02652
HOGA1	rs9267139	chr6	35427	0.00087142	30.897		SIGLEC12	Sepsis	MR Egger	11	0.00556677	0.0420187	0.897517	-0.0767898	0.0879234	1.00558	0.926084	1.0919
HOGA1	rs9501393	chr6	35428	0.00245998	87.3622		SIGLEC12	Sepsis	Weighted median	11	-0.0131521	0.0393893	0.738455	-0.0903552	0.064051	0.986934	0.913607	1.06615
HOGA1	rs7774739	chr6	35425	0.00168859	59.9159		SIGLEC12	Sepsis	Inverse variance weighted	11	-0.0244599	0.0299882	0.414701	-0.0832368	0.034317	0.975837	0.920133	1.03491
HOGA1	rs9271683	chr6	35427	0.000937415	33.2391		SIGLEC12	Sepsis	Simple mode	11	-0.131544	0.069317	0.0869493	-0.267405	0.00431734	0.876741	0.765363	1.00433
DUSP4	rs10922094	chr1	35327	0.00526755	187.062		SIGLEC12	Sepsis	Weighted mode	11	0.0170744	0.0397884	0.676927	-0.0609109	0.0950598	1.01722	0.940907	1.09972
DUSP4	rs6542680	chr2	35320	0.00150667	53.293		HNF4A	Sepsis	MR Egger	6	-0.37029	0.157464	0.0783791	-0.678919	-0.0616612	0.690534	0.507165	0.940201
DUSP4	rs1707652	chr3	35327	0.00154536	54.6742		HNF4A	Sepsis	Weighted median	6	-0.148421	0.0785069	0.0586843	-0.302295	0.00545223	0.862068	0.73912	1.00547
DUSP4	rs6457457	chr6	35429	0.00109203	38.7297		HNF4A	Sepsis	Inverse variance weighted	6	-0.126603	0.0675793	0.0610124	-0.259059	0.00585201	0.881083	0.771778	1.00587
DUSP4	rs9501393	chr6	35428	0.00149101	52.8995		HNF4A	Sepsis	Simple mode	6	-0.0796715	0.114077	0.516066	-0.303262	0.143919	0.92342	0.738405	1.15479
DUSP4	rs11794541	chr9	35339	0.000935048	33.0727		HNF4A	Sepsis	Weighted mode	6	-0.161881	0.0883172	0.126288	-0.334983	0.0112207	0.850542	0.71535	1.01128
ZHX3	rs10922094	chr1	35327	0.00505044	179.312		WNT10A	Sepsis	MR Egger	6	0.201484	0.149685	0.249513	-0.0918998	0.494867	1.22322	0.912197	1.64028
ZHX3	rs62068364	chr16	35311	0.00129364	45.7364		WNT10A	Sepsis	Weighted median	6	-0.0520803	0.0670616	0.437393	-0.183521	0.0793605	0.949253	0.832334	1.08259
ZHX3	rs6457457	chr6	35429	0.00288549	102.52		WNT10A	Sepsis	Inverse variance weighted	6	-0.0928713	0.0907848	0.306316	-0.27081	0.085067	0.911311	0.762762	1.08879
ZHX3	rs6458	chr6	35428	0.0054313	193.46		WNT10A	Sepsis	Simple mode	6	-0.19436	0.178397	0.325643	-0.544019	0.155299	0.823361	0.580411	1.16801
ZHX3	rs9269187	chr6	35427	0.00118949	42.1877		WNT10A	Sepsis	Weighted mode	6	0.0289446	0.0716222	0.702824	-0.111435	0.169324	1.02937	0.89455	1.1845
ZHX3	rs10982054	chr9	35350	0.0013974	49.4646		BIRC2	Sepsis	MR Egger	8	0.0521632	0.0572224	0.397132	-0.0599928	0.164319	1.05355	0.941771	1.17859
SIGLEC12	rs190502932	chr19	35360	0.00535791	190.466		BIRC2	Sepsis	Weighted median	8	0.0143411	0.0310832	0.644527	-0.0465819	0.0752641	1.01444	0.954486	1.07817
SIGLEC12	rs140987580	chr19	35367	0.0253884	921.248		BIRC2	Sepsis	Inverse variance weighted	8	0.0135177	0.0469756	0.773531	-0.0785546	0.10559	1.01361	0.924452	1.11137
SIGLEC12	rs79506121	chr19	35369	0.0258536	938.633		BIRC2	Sepsis	Simple mode	8	0.0166374	0.0697385	0.818274	-0.12005	0.153325	1.01678	0.886876	1.1657
SIGLEC12	rs61998206	chr19	35370	0.00230658	81.7676		BIRC2	Sepsis	Weighted mode	8	0.0115037	0.0273401	0.686544	-0.0420828	0.0650903	1.01157	0.95879	1.06726
SIGLEC12	rs112735728	chr19	35372	0.0211117	762.825		NCF2	Sepsis	MR Egger	8	-0.0246958	0.103632	0.819576	-0.227814	0.178423	0.975607	0.796272	1.19533
SIGLEC12	rs73052899	chr19	35369	0.0057575	204.805		NCF2	Sepsis	Weighted median	8	-0.0326056	0.0577591	0.572408	-0.145813	0.0806024	0.96792	0.864319	1.08394
SIGLEC12	rs111972944	chr19	35372	0.0021833	77.3924		NCF2	Sepsis	Inverse variance weighted	8	-0.0242112	0.0505634	0.632061	-0.123315	0.0748931	0.97608	0.883985	1.07777
SIGLEC12	rs117391293	chr19	35365	0.00157405	55.7508		NCF2	Sepsis	Simple mode	8	0.0888098	0.103678	0.420022	-0.114398	0.292018	1.09287	0.891903	1.33913
SIGLEC12	rs368465	chr1	35327	0.00325876	115.492		NCF2	Sepsis	Weighted mode	8	-0.0392773	0.056587	0.509989	-0.150188	0.0716333	0.961484	0.860546	1.07426
SIGLEC12	rs12971607	chr19	35367	0.00124267	44.0015		CBFB	Sepsis	MR Egger	4	-2.49832	2.7429	0.45853	-7.87441	2.87777	0.0822231	0.000380355	17.7746
SIGLEC12	rs139978289	chr19	35368	0.000953412	33.7505		CBFB	Sepsis	Weighted median	4	-0.409048	0.145528	0.00494201	-0.694282	-0.123813	0.664283	0.499433	0.883545
SIGLEC12	rs1042663	chr6	35429	0.00121216	42.9952		CBFB	Sepsis	Inverse variance weighted	4	-0.31227	0.2165	0.149202	-0.73661	0.11207	0.731784	0.478734	1.11859
HNF4A	rs61747728	chr1	35346	0.00136938	48.4658		CBFB	Sepsis	Simple mode	4	-0.574549	0.211048	0.0724051	-0.988203	-0.160895	0.562959	0.372245	0.851382
HNF4A	rs34825987	chr6	35428	0.00124521	44.1678		CBFB	Sepsis	Weighted mode	4	-0.561056	0.214252	0.0790921	-0.98099	-0.141121	0.570606	0.37494	0.868384
HNF4A	rs9501342	chr6	35427	0.000846982	30.0298		ILK	Sepsis	MR Egger	3	0.0427137	0.22644	0.881308	-0.401108	0.486536	1.04364	0.669578	1.62667
HNF4A	rs28366149	chr6	35425	0.00422875	150.431		ILK	Sepsis	Weighted median	3	0.106799	0.0674113	0.113127	-0.0253268	0.238926	1.11271	0.974991	1.26988
HNF4A	rs148766553	chr6	35429	0.00316494	112.48		ILK	Sepsis	Inverse variance weighted	3	0.102863	0.0906354	0.256411	-0.074782	0.280509	1.10834	0.927946	1.3238
HNF4A	rs6458	chr6	35428	0.00801389	286.194		ILK	Sepsis	Simple mode	3	0.207777	0.140533	0.277359	-0.067668	0.483222	1.23094	0.934571	1.62129
HNF4A	rs9273325	chr6	35427	0.00177184	62.8788		ILK	Sepsis	Weighted mode	3	0.103971	0.066082	0.256281	-0.02555	0.233491	1.10957	0.974774	1.263
HNF4A	rs28616789	chr9	35350	0.00280949	99.5896		FOXM1	Sepsis	MR Egger	3	-0.24161	0.499961	0.713417	-1.22153	0.738314	0.785363	0.294778	2.0924
HNF4A	rs56294298	chr9	35350	0.000946929	33.5038		FOXM1	Sepsis	Weighted median	3	-0.119626	0.143655	0.404997	-0.401191	0.161938	0.887252	0.669522	1.17579
WNT10A	rs1697422	chr1	35362	0.000880631	31.1666		FOXM1	Sepsis	Inverse variance weighted	3	-0.066807	0.124331	0.591038	-0.310495	0.176881	0.935376	0.733084	1.19349
WNT10A	rs10922098	chr1	35326	0.0137966	494.169		FOXM1	Sepsis	Simple mode	3	-0.139869	0.19783	0.552831	-0.527617	0.247878	0.869472	0.59001	1.2813
WNT10A	rs12478841	chr2	35361	0.00105596	37.3772		FOXM1	Sepsis	Weighted mode	3	-0.171088	0.196641	0.476005	-0.556505	0.214329	0.842747	0.573209	1.23903
WNT10A	rs1707652	chr3	35327	0.00289874	102.696		FANCL	Sepsis	MR Egger	3	1.27633	0.404262	0.195277	0.483982	2.06869	3.58348	1.62252	7.91443
WNT10A	rs1265941	chr6	35429	0.00178704	63.4229		FANCL	Sepsis	Weighted median	3	-0.0587108	0.116768	0.615107	-0.287577	0.170155	0.942979	0.750079	1.18549
WNT10A	rs550671	chr6	35428	0.00404243	143.788		FANCL	Sepsis	Inverse variance weighted	3	-0.0855597	0.263995	0.745866	-0.602991	0.431871	0.917998	0.547173	1.54014
WNT10A	rs78897911	chr6	35416	0.000861648	30.5407		FANCL	Sepsis	Simple mode	3	-0.0413507	0.297852	0.902302	-0.625141	0.542439	0.959493	0.535186	1.7202
BIRC2	rs4251945	chr19	35356	0.00200509	71.0303		FANCL	Sepsis	Weighted mode	3	0.00624063	0.115971	0.961977	-0.221062	0.233543	1.00626	0.801667	1.26307
BIRC2	rs201842361	chr19	35360	0.00435142	154.53		RBBP9	Sepsis	MR Egger	4	-0.737372	0.518893	0.291191	-1.7544	0.279659	0.478369	0.173011	1.32268
BIRC2	rs118147862	chr19	35355	0.0691494	2626.24		RBBP9	Sepsis	Weighted median	4	-0.328821	0.123143	0.00757973	-0.57018	-0.0874608	0.719772	0.565423	0.916255
BIRC2	rs7254892	chr19	35356	0.0323612	1182.36		RBBP9	Sepsis	Inverse variance weighted	4	-0.326762	0.100169	0.00110581	-0.523092	-0.130432	0.721255	0.592685	0.877716
BIRC2	rs118004808	chr19	35356	0.00135513	47.9744		RBBP9	Sepsis	Simple mode	4	-0.341807	0.181209	0.155728	-0.696977	0.0133618	0.710485	0.498089	1.01345
BIRC2	rs116490500	chr19	35359	0.00095777	33.8963		RBBP9	Sepsis	Weighted mode	4	-0.363492	0.167574	0.118551	-0.691937	-0.0350476	0.695244	0.500605	0.965559
BIRC2	rs147910350	chr19	35357	0.00170385	60.3423		BRD2	Sepsis	Inverse variance weighted	2	-0.0174247	0.168904	0.917833	-0.348477	0.313627	0.982726	0.705762	1.36838
BIRC2	rs143675675	chr19	35356	0.00167531	59.3282		ACBD6	Sepsis	MR Egger	3	-0.722051	0.47927	0.373052	-1.66142	0.217317	0.485755	0.189869	1.24274
BIRC2	rs117909986	chr19	35356	0.00102753	36.3646		ACBD6	Sepsis	Weighted median	3	-0.0111417	0.150425	0.940956	-0.305975	0.283692	0.98892	0.736405	1.32802
BIRC2	rs1619994	chr3	35327	0.00150154	53.1216		ACBD6	Sepsis	Inverse variance weighted	3	0.0494252	0.176417	0.779354	-0.296352	0.395202	1.05067	0.743526	1.48468
NCF2	rs10801548	chr1	35326	0.00207988	73.6228		ACBD6	Sepsis	Simple mode	3	0.0275554	0.264435	0.926515	-0.490737	0.545848	1.02794	0.612175	1.72607
NCF2	rs7546015	chr1	35326	0.0198188	714.236		ACBD6	Sepsis	Weighted mode	3	-0.0742717	0.153218	0.675753	-0.374579	0.226036	0.928419	0.687579	1.25362
NCF2	rs118020353	chr14	35348	0.00088996	31.4846		BAG3	Sepsis	MR Egger	3	20.1225	31.6475	0.63945	-41.9066	82.1516	5.48388e+08	6.31237e-19	4.76413e+35
NCF2	rs201028957	chr14	35349	0.00187671	66.4607		BAG3	Sepsis	Weighted median	3	-0.369832	0.144304	0.010381	-0.652667	-0.0869969	0.69085	0.520655	0.91668
NCF2	rs76492422	chr14	35358	0.000975516	34.524		BAG3	Sepsis	Inverse variance weighted	3	-0.365617	0.134943	0.00673998	-0.630104	-0.101129	0.693769	0.532536	0.903816
NCF2	rs141947817	chr14	35358	0.000901134	31.8892		BAG3	Sepsis	Simple mode	3	-0.362543	0.170211	0.166911	-0.696156	-0.0289298	0.695905	0.498498	0.971485
NCF2	rs145496844	chr14	35358	0.0559661	2096.04		BAG3	Sepsis	Weighted mode	3	-0.37591	0.142146	0.118173	-0.654515	-0.0973037	0.686664	0.519694	0.90728
NCF2	rs112963922	chr14	35359	0.00588132	209.176		SATB2	Sepsis	MR Egger	6	0.20868	0.131942	0.188898	-0.0499252	0.467286	1.23205	0.951301	1.59566
NCF2	rs55698602	chr14	35358	0.00463306	164.569		SATB2	Sepsis	Weighted median	6	-0.00117235	0.0545258	0.982846	-0.108043	0.105698	0.998828	0.897589	1.11149
NCF2	rs72704666	chr14	35355	0.00324989	115.268		SATB2	Sepsis	Inverse variance weighted	6	-0.0498929	0.069994	0.475959	-0.187081	0.0872954	0.951331	0.829376	1.09122
NCF2	rs7153367	chr14	35352	0.00134413	47.579		SATB2	Sepsis	Simple mode	6	-0.161046	0.144416	0.315493	-0.444101	0.122009	0.851253	0.6414	1.12976
NCF2	rs148317773	chr14	35370	0.00167329	59.2802		SATB2	Sepsis	Weighted mode	6	0.0313521	0.0559592	0.599471	-0.078328	0.141032	1.03185	0.924661	1.15146
CBFB	rs7535409	chr1	35352	0.00159266	56.3902		NEFL	Sepsis	MR Egger	9	0.130898	0.0646857	0.0826893	0.00411435	0.257682	1.13985	1.00412	1.29393
CBFB	rs10922094	chr1	35327	0.00344152	121.992		NEFL	Sepsis	Weighted median	9	0.0466746	0.0387556	0.228461	-0.0292863	0.122636	1.04778	0.971138	1.13047
CBFB	rs16919431	chr10	35345	0.000898533	31.7854		NEFL	Sepsis	Inverse variance weighted	9	0.0141604	0.0478719	0.767384	-0.0796685	0.107989	1.01426	0.923422	1.11404
CBFB	rs1355538	chr3	35326	0.00178797	63.2712		NEFL	Sepsis	Simple mode	9	0.00280874	0.0709218	0.96938	-0.136198	0.141815	1.00281	0.87267	1.15236
CBFB	rs28573154	chr6	35428	0.00152606	54.1448		NEFL	Sepsis	Weighted mode	9	0.0447258	0.0411677	0.308937	-0.0359629	0.125414	1.04574	0.964676	1.13362
CBFB	rs34927613	chr6	35427	0.00113733	40.3358		STAR	Sepsis	MR Egger	4	-0.632973	0.41755	0.268789	-1.45137	0.185425	0.531011	0.234249	1.20373
ILK	rs802171	chr10	35351	0.0149493	536.462		STAR	Sepsis	Weighted median	4	-0.329261	0.122171	0.00703693	-0.568716	-0.0898067	0.719455	0.566252	0.914108
ILK	rs4980320	chr11	35340	0.000947082	33.4997		STAR	Sepsis	Inverse variance weighted	4	-0.306894	0.108658	0.00473682	-0.519863	-0.0939246	0.735729	0.594602	0.910351
ILK	rs342200	chr7	35345	0.000894248	31.6337		STAR	Sepsis	Simple mode	4	-0.352679	0.181536	0.147314	-0.70849	0.00313069	0.702802	0.492387	1.00314
FOXM1	rs10876550	chr12	35362	0.00227001	80.4501		STAR	Sepsis	Weighted mode	4	-0.347912	0.147238	0.0991364	-0.636498	-0.0593264	0.706161	0.529142	0.942399
FOXM1	rs117828578	chr13	35348	0.00171136	60.5936		APRT	Sepsis	MR Egger	4	-0.135601	0.108822	0.338899	-0.348892	0.0776889	0.873191	0.70547	1.08079
FOXM1	rs1354034	chr3	35344	0.00152854	54.1043		APRT	Sepsis	Weighted median	4	-0.025559	0.0595761	0.667912	-0.142328	0.0912101	0.974765	0.867337	1.0955
FOXM1	rs342292	chr7	35342	0.00218127	77.2547		APRT	Sepsis	Inverse variance weighted	4	-0.00403137	0.0519137	0.938102	-0.105782	0.0977196	0.995977	0.89962	1.10265
FOXM1	rs10820606	chr9	35332	0.002962	104.958		APRT	Sepsis	Simple mode	4	-0.0534379	0.0800004	0.551948	-0.210239	0.103363	0.947965	0.810391	1.10889
FANCL	rs572515	chr1	35326	0.00497709	176.69		APRT	Sepsis	Weighted mode	4	-0.0155393	0.0671729	0.831936	-0.147198	0.11612	0.984581	0.863123	1.12313
FANCL	rs1706420	chr3	35327	0.00158728	56.1599		ASMTL	Sepsis	Inverse variance weighted	2	0.118015	0.345388	0.732586	-0.558946	0.794976	1.12526	0.571811	2.21439
FANCL	rs28573154	chr6	35428	0.00162804	57.7689		ENO2	Sepsis	MR Egger	4	-0.0575338	0.160629	0.754482	-0.372366	0.257299	0.94409	0.689102	1.29343
FANCL	rs7774739	chr6	35425	0.00132087	46.8509		ENO2	Sepsis	Weighted median	4	-0.00889936	0.0760905	0.906894	-0.158037	0.140238	0.99114	0.853818	1.15055
RBBP9	rs10922094	chr1	35327	0.00104551	36.9714		ENO2	Sepsis	Inverse variance weighted	4	0.00640138	0.0634279	0.919611	-0.117917	0.13072	1.00642	0.88877	1.13965
RBBP9	rs5167	chr19	35358	0.00128802	45.598		ENO2	Sepsis	Simple mode	4	-0.0278619	0.10607	0.809807	-0.235759	0.180035	0.972523	0.789971	1.19726
RBBP9	rs1355538	chr3	35326	0.00259206	91.7999		ENO2	Sepsis	Weighted mode	4	0.0271789	0.0846506	0.769224	-0.138736	0.193094	1.02755	0.870458	1.213
RBBP9	rs6457457	chr6	35429	0.000932574	33.0691		PIAS4	Sepsis	Inverse variance weighted	2	-0.366092	0.186541	0.0497014	-0.731712	-0.000470942	0.693439	0.481084	0.999529
RBBP9	rs6458	chr6	35428	0.00176551	62.6554		IL10RA	Sepsis	MR Egger	9	-0.00720201	0.0985132	0.943766	-0.200288	0.185884	0.992824	0.818495	1.20428
RBBP9	rs6993770	chr8	35353	0.000975168	34.5068		IL10RA	Sepsis	Weighted median	9	-0.0111927	0.0465068	0.809813	-0.102346	0.0799607	0.98887	0.902717	1.08324
BRD2	rs28573154	chr6	35428	0.000988523	35.0541		IL10RA	Sepsis	Inverse variance weighted	9	-0.0330994	0.0442073	0.454019	-0.119746	0.053547	0.967442	0.887146	1.05501
BRD2	rs10922098	chr1	35326	0.0042484	150.711		IL10RA	Sepsis	Simple mode	9	0.0776567	0.102529	0.470521	-0.1233	0.278613	1.08075	0.883999	1.3213
BRD2	rs9864801	chr3	35327	0.000846319	29.9215		IL10RA	Sepsis	Weighted mode	9	0.0434593	0.0443225	0.355545	-0.0434128	0.130331	1.04442	0.957516	1.13921
BRD2	rs6457457	chr6	35429	0.00119554	42.405		STAT3	Sepsis	MR Egger	7	-0.0654652	0.241605	0.797253	-0.539012	0.408081	0.936632	0.583324	1.50393
ACBD6	rs80261041	chr1	35344	0.00103353	36.5647		STAT3	Sepsis	Weighted median	7	-0.0854616	0.0769759	0.266896	-0.236334	0.0654112	0.918088	0.789517	1.0676
ACBD6	rs4980320	chr11	35340	0.000882614	31.2174		STAT3	Sepsis	Inverse variance weighted	7	-0.101802	0.103171	0.323772	-0.304016	0.100412	0.903208	0.737849	1.10563
ACBD6	rs7595829	chr2	35349	0.000891802	31.5507		STAT3	Sepsis	Simple mode	7	-0.244109	0.157295	0.171667	-0.552407	0.0641889	0.783402	0.575563	1.06629
ACBD6	rs1354034	chr3	35344	0.00256762	90.9785		STAT3	Sepsis	Weighted mode	7	-0.0854231	0.0841538	0.349237	-0.250365	0.0795183	0.918124	0.778517	1.08277
BAG3	rs10922094	chr1	35327	0.00835064	297.47		JUN	Sepsis	MR Egger	5	0.194427	0.213955	0.43049	-0.224925	0.613779	1.21461	0.798576	1.8474
BAG3	rs1707652	chr3	35327	0.00253341	89.7198		JUN	Sepsis	Weighted median	5	-0.0184541	0.0608142	0.761546	-0.13765	0.100742	0.981715	0.871404	1.10599
BAG3	rs9267139	chr6	35427	0.00115432	40.939		JUN	Sepsis	Inverse variance weighted	5	-0.0480682	0.0828868	0.561965	-0.210526	0.11439	0.953069	0.810158	1.12119
BAG3	rs28573154	chr6	35428	0.00244974	86.9975		JUN	Sepsis	Simple mode	5	-0.0494804	0.155239	0.765875	-0.353748	0.254787	0.951724	0.702052	1.29019
BAG3	rs7774739	chr6	35425	0.00169949	60.3035		JUN	Sepsis	Weighted mode	5	0.0368431	0.0614186	0.580921	-0.0835374	0.157224	1.03753	0.919857	1.17026
BAG3	rs9271766	chr6	35425	0.00100329	35.5753		SMAD3	Sepsis	MR Egger	4	-1.28837	1.60169	0.505596	-4.42769	1.85095	0.27572	0.011942	6.36586
SATB2	rs1451915	chr1	35323	0.000965532	34.1365		SMAD3	Sepsis	Weighted median	4	-0.0842169	0.245816	0.731899	-0.566017	0.397583	0.919232	0.567782	1.48822
SATB2	rs10922098	chr1	35326	0.0189991	684.124		SMAD3	Sepsis	Inverse variance weighted	4	-0.046969	0.268344	0.861054	-0.572924	0.478986	0.954117	0.563874	1.61444
SATB2	rs6542680	chr2	35320	0.00168767	59.706		SMAD3	Sepsis	Simple mode	4	-0.622802	0.433677	0.246496	-1.47281	0.227205	0.536439	0.22928	1.25509
SATB2	rs1707652	chr3	35327	0.0028541	101.11		SMAD3	Sepsis	Weighted mode	4	-0.300449	0.392927	0.500129	-1.07059	0.469689	0.740486	0.342808	1.5995
SATB2	rs555007	chr6	35429	0.00195679	69.4592		SMAD2	Sepsis	MR Egger	3	-1.21964	2.35694	0.695999	-5.83923	3.39996	0.295337	0.00291107	29.9628
SATB2	rs550671	chr6	35428	0.00481244	171.31		SMAD2	Sepsis	Weighted median	3	-0.000959734	0.227327	0.996631	-0.446521	0.444601	0.999041	0.63985	1.55987
NEFL	rs1535	chr11	35355	0.00119012	42.1245		SMAD2	Sepsis	Inverse variance weighted	3	0.0731294	0.363963	0.840757	-0.640238	0.786497	1.07587	0.527167	2.19569
NEFL	rs76594250	chr19	35362	0.00125844	44.5544		SMAD2	Sepsis	Simple mode	3	-0.668072	0.574289	0.36473	-1.79368	0.457535	0.512696	0.166347	1.58017
NEFL	rs2722685	chr19	35357	0.00339544	120.455		SMAD2	Sepsis	Weighted mode	3	0.429238	0.255863	0.235424	-0.0722539	0.930729	1.53609	0.930295	2.53636
NEFL	rs58258919	chr19	35357	0.00233936	82.9021		PDGFRA	Sepsis	MR Egger	12	0.0642283	0.154911	0.687179	-0.239398	0.367854	1.06634	0.787102	1.44463
NEFL	rs8103315	chr19	35355	0.025394	921.146		PDGFRA	Sepsis	Weighted median	12	0.0273977	0.0948421	0.772675	-0.158493	0.213288	1.02778	0.853429	1.23774
NEFL	rs416116	chr19	35355	0.008561	305.27		PDGFRA	Sepsis	Inverse variance weighted	12	-0.0856883	0.0837822	0.306426	-0.249901	0.0785248	0.91788	0.778878	1.08169
NEFL	rs3745150	chr19	35354	0.0727006	2771.61		PDGFRA	Sepsis	Simple mode	12	-0.0824174	0.170022	0.637366	-0.415661	0.250826	0.920888	0.659904	1.28509
NEFL	rs148352823	chr19	35359	0.00197343	69.9126		PDGFRA	Sepsis	Weighted mode	12	0.0481723	0.116482	0.687144	-0.180132	0.276477	1.04935	0.83516	1.31848
NEFL	rs149857247	chr19	35355	0.00291818	103.468		STAT1	Sepsis	MR Egger	4	-0.691315	0.534979	0.325449	-1.73987	0.357244	0.500917	0.175543	1.42938
NEFL	rs79471478	chr19	35357	0.00085207	30.1506		STAT1	Sepsis	Weighted median	4	-0.10012	0.138376	0.469349	-0.371336	0.171096	0.904729	0.689812	1.1866
NEFL	rs780093	chr2	35361	0.000873819	30.9244		STAT1	Sepsis	Inverse variance weighted	4	0.028563	0.124548	0.81861	-0.215551	0.272677	1.02897	0.806097	1.31348
NEFL	rs1707652	chr3	35327	0.00116877	41.3352		STAT1	Sepsis	Simple mode	4	-0.0878496	0.191458	0.677547	-0.463108	0.287409	0.915899	0.629325	1.33297
STAR	rs11627993	chr14	35365	0.000865766	30.6426		STAT1	Sepsis	Weighted mode	4	-0.10594	0.165608	0.567866	-0.430532	0.218652	0.899478	0.650163	1.2444
STAR	rs6445035	chr3	35327	0.00186086	65.8574		STAT6	Sepsis	MR Egger	8	-0.00387074	0.255282	0.988394	-0.504223	0.496482	0.996137	0.603975	1.64293
STAR	rs3863087	chr3	35326	0.000862743	30.5018		STAT6	Sepsis	Weighted median	8	-0.0637326	0.119206	0.592899	-0.297377	0.169912	0.938256	0.742764	1.1852
STAR	rs28366149	chr6	35425	0.00140785	49.9406		STAT6	Sepsis	Inverse variance weighted	8	-0.055376	0.137705	0.687585	-0.325278	0.214526	0.946129	0.722326	1.23927
STAR	rs6458	chr6	35428	0.00276122	98.0898		STAT6	Sepsis	Simple mode	8	-0.0573525	0.183377	0.763577	-0.416772	0.302067	0.944261	0.659171	1.35265
APRT	rs33992624	chr16	35320	0.00145042	51.3002		STAT6	Sepsis	Weighted mode	8	0.0288986	0.135377	0.837047	-0.236441	0.294238	1.02932	0.789432	1.3421
APRT	rs112783573	chr16	35311	0.00863322	307.485		ZNRF3	Sepsis	MR Egger	5	0.0642433	0.404606	0.883929	-0.728784	0.85727	1.06635	0.482495	2.35672
APRT	rs2272435	chr16	35311	0.00995024	354.864		ZNRF3	Sepsis	Weighted median	5	-0.0909175	0.0864272	0.29282	-0.260315	0.0784797	0.913093	0.770809	1.08164
APRT	rs11640986	chr16	35311	0.00226128	80.0247		ZNRF3	Sepsis	Inverse variance weighted	5	-0.102271	0.112986	0.36538	-0.323724	0.119182	0.902785	0.72345	1.12658
APRT	rs78016521	chr16	35309	0.00527316	187.166		ZNRF3	Sepsis	Simple mode	5	0.0325296	0.179777	0.86521	-0.319833	0.384892	1.03306	0.72627	1.46946
APRT	rs117132636	chr16	35318	0.00148422	52.4947		ZNRF3	Sepsis	Weighted mode	5	-0.0785865	0.103256	0.489005	-0.280969	0.123796	0.924422	0.755052	1.13178
ASMTL	rs4980320	chr11	35340	0.000906458	32.0615		ANGPTL3	Sepsis	MR Egger	11	-0.00660858	0.0710648	0.927946	-0.145896	0.132679	0.993413	0.864248	1.14188
ASMTL	rs35495893	chr17	35349	0.00107042	37.8768		ANGPTL3	Sepsis	Weighted median	11	-0.0080333	0.0402829	0.841932	-0.0869878	0.0709211	0.991999	0.916688	1.0735
ASMTL	rs1354034	chr3	35344	0.00112212	39.7026		ANGPTL3	Sepsis	Inverse variance weighted	11	0.0139964	0.0483233	0.772091	-0.0807172	0.10871	1.01409	0.922455	1.11484
ENO2	rs2239165	chr12	35378	0.00839232	299.399		ANGPTL3	Sepsis	Simple mode	11	0.0914963	0.0953313	0.359801	-0.0953531	0.278346	1.09581	0.909052	1.32094
ENO2	rs185781160	chr12	35376	0.00154965	54.9024		ANGPTL3	Sepsis	Weighted mode	11	-0.00560654	0.0397236	0.890563	-0.0834649	0.0722518	0.994409	0.919923	1.07493
ENO2	rs10761739	chr10	35339	0.00266316	94.3593		STX12	Sepsis	MR Egger	3	-0.408929	0.812887	0.703277	-2.00219	1.18433	0.664361	0.13504	3.26849
ENO2	rs12313283	chr12	35368	0.00087625	31.0166		STX12	Sepsis	Weighted median	3	-0.161089	0.138191	0.243736	-0.431943	0.109765	0.851216	0.649246	1.11602
ENO2	rs6580981	chr12	35360	0.00109493	38.7569		STX12	Sepsis	Inverse variance weighted	3	-0.241896	0.204847	0.237656	-0.643396	0.159603	0.785138	0.525505	1.17305
ENO2	rs4734879	chr8	35353	0.00624547	222.171		STX12	Sepsis	Simple mode	3	-0.181627	0.189313	0.438596	-0.552681	0.189427	0.833912	0.575405	1.20856
ENO2	rs60757417	chr9	35355	0.000921039	32.5915		STX12	Sepsis	Weighted mode	3	-0.148573	0.129992	0.371433	-0.403358	0.106211	0.861937	0.668073	1.11206
PIAS4	rs10922094	chr1	35327	0.00673613	239.568		SCARA5	Sepsis	MR Egger	10	-0.392195	0.168946	0.0488105	-0.723329	-0.0610617	0.675572	0.485135	0.940765
PIAS4	rs2686395	chr3	35327	0.00142123	50.2763		SCARA5	Sepsis	Weighted median	10	0.00676609	0.0891952	0.939533	-0.168057	0.181589	1.00679	0.845306	1.19912
PIAS4	rs6457457	chr6	35429	0.00124147	44.0363		SCARA5	Sepsis	Inverse variance weighted	10	-0.0201426	0.0656969	0.759148	-0.148909	0.108623	0.980059	0.861648	1.11474
PIAS4	rs28573154	chr6	35428	0.0018363	65.1725		SCARA5	Sepsis	Simple mode	10	0.110512	0.151302	0.48372	-0.18604	0.407064	1.11685	0.83024	1.5024
IL10RA	rs10733084	chr1	35325	0.00090402	31.9616		SCARA5	Sepsis	Weighted mode	10	-0.0272955	0.116417	0.819873	-0.255474	0.200883	0.973074	0.77455	1.22248
IL10RA	rs1329424	chr1	35326	0.0303625	1106.11		NPDC1	Sepsis	Inverse variance weighted	2	0.0622128	0.196429	0.751457	-0.322788	0.447214	1.06419	0.724127	1.56395
IL10RA	rs3900909	chr1	35325	0.00142115	50.2706		B4GALT5	Sepsis	Inverse variance weighted	2	-0.624523	0.224043	0.00531136	-1.06365	-0.185399	0.535517	0.345195	0.830773
IL10RA	rs10801660	chr1	35333	0.00101273	35.817		GOSR2	Sepsis	MR Egger	5	0.342537	0.149887	0.106416	0.0487575	0.636316	1.40852	1.04997	1.88951
IL10RA	rs704	chr17	35348	0.00472291	167.728		GOSR2	Sepsis	Weighted median	5	-0.0681079	0.0617191	0.269804	-0.189077	0.0528615	0.93416	0.827723	1.05428
IL10RA	rs1047286	chr19	35360	0.000879213	31.1146		GOSR2	Sepsis	Inverse variance weighted	5	-0.067046	0.0836341	0.42275	-0.230969	0.0968767	0.935152	0.793764	1.10172
IL10RA	rs111696008	chr2	35347	0.0010035	35.5043		GOSR2	Sepsis	Simple mode	5	-0.251634	0.167195	0.206768	-0.579337	0.0760693	0.777529	0.56027	1.07904
IL10RA	rs1707652	chr3	35327	0.00626503	222.708		GOSR2	Sepsis	Weighted mode	5	0.0540362	0.0643563	0.448363	-0.0721021	0.180175	1.05552	0.930436	1.19743
IL10RA	rs1265941	chr6	35429	0.00338599	120.363		SLC3A2	Sepsis	MR Egger	3	0.554268	0.289206	0.306163	-0.0125766	1.12111	1.74067	0.987502	3.06826
IL10RA	rs550671	chr6	35428	0.00879131	314.203		SLC3A2	Sepsis	Weighted median	3	0.153112	0.0990201	0.122039	-0.0409674	0.347191	1.16546	0.95986	1.41509
IL10RA	rs9269234	chr6	35427	0.00147385	52.2883		SLC3A2	Sepsis	Inverse variance weighted	3	0.0547303	0.216933	0.800816	-0.370459	0.479919	1.05626	0.690418	1.61594
STAT3	rs4796791	chr17	35371	0.00979814	349.979		SLC3A2	Sepsis	Simple mode	3	0.171176	0.111382	0.264146	-0.0471326	0.389485	1.1867	0.953961	1.47622
STAT3	rs12150483	chr17	35370	0.000880516	31.1695		SLC3A2	Sepsis	Weighted mode	3	0.164251	0.100701	0.244452	-0.0331232	0.361626	1.17851	0.967419	1.43566
STAT3	rs4980320	chr11	35340	0.00145724	51.5711		AGA	Sepsis	MR Egger	4	-0.393575	0.245655	0.250292	-0.875059	0.0879096	0.674641	0.416837	1.09189
STAT3	rs7304860	chr12	35361	0.00101346	35.8712		AGA	Sepsis	Weighted median	4	-0.17768	0.10701	0.0968307	-0.387419	0.0320583	0.83721	0.678807	1.03258
STAT3	rs185009887	chr17	35362	0.000848354	30.0233		AGA	Sepsis	Inverse variance weighted	4	-0.18882	0.086723	0.0294603	-0.358797	-0.0188425	0.827936	0.698516	0.981334
STAT3	rs1354034	chr3	35344	0.00188763	66.8387		AGA	Sepsis	Simple mode	4	-0.109073	0.157904	0.539365	-0.418564	0.200418	0.896665	0.657991	1.22191
STAT3	rs342200	chr7	35345	0.000875881	30.9834		AGA	Sepsis	Weighted mode	4	-0.176415	0.122774	0.246286	-0.417052	0.0642218	0.83827	0.658987	1.06633
JUN	rs10922098	chr1	35326	0.0168333	604.801		CSF2RA	Sepsis	MR Egger	4	-0.852471	0.377028	0.152182	-1.59145	-0.113497	0.42636	0.203631	0.892707
JUN	rs11569415	chr19	35360	0.00143182	50.6988		CSF2RA	Sepsis	Weighted median	4	-0.30274	0.126095	0.0163551	-0.549885	-0.0555944	0.738791	0.577016	0.945923
JUN	rs10208529	chr2	35361	0.000955358	33.8128		CSF2RA	Sepsis	Inverse variance weighted	4	-0.241441	0.130768	0.0648436	-0.497746	0.0148637	0.785495	0.6079	1.01497
JUN	rs1707652	chr3	35327	0.0034287	121.536		CSF2RA	Sepsis	Simple mode	4	-0.338892	0.190601	0.173463	-0.712469	0.0346861	0.71256	0.490432	1.03529
JUN	rs555007	chr6	35429	0.00176833	62.7576		CSF2RA	Sepsis	Weighted mode	4	-0.326628	0.147191	0.11314	-0.615123	-0.0381338	0.721352	0.540574	0.962584
JUN	rs444921	chr6	35429	0.00439924	156.54		CLMP	Sepsis	MR Egger	4	-0.060904	0.158575	0.737915	-0.371712	0.249904	0.940914	0.689553	1.2839
JUN	rs9272526	chr6	35426	0.000949852	33.6795		CLMP	Sepsis	Weighted median	4	-0.0549329	0.0608784	0.366877	-0.174255	0.0643888	0.946549	0.840083	1.06651
SMAD3	rs4980320	chr11	35340	0.000963121	34.0676		CLMP	Sepsis	Inverse variance weighted	4	-0.0483128	0.0655492	0.461094	-0.176789	0.0801637	0.952836	0.837956	1.08346
SMAD3	rs35979828	chr12	35363	0.00113215	40.0795		CLMP	Sepsis	Simple mode	4	-0.0949986	0.115593	0.4714	-0.321561	0.131564	0.909374	0.725016	1.14061
SMAD3	rs1354034	chr3	35344	0.00091278	32.289		CLMP	Sepsis	Weighted mode	4	-0.0578862	0.057338	0.387067	-0.170269	0.0544962	0.943757	0.843438	1.05601
SMAD3	rs342200	chr7	35345	0.000840644	29.7359		TMEM190	Sepsis	MR Egger	11	-0.0205197	0.0417847	0.635121	-0.102418	0.0613783	0.979689	0.902652	1.0633
SMAD2	rs4980320	chr11	35340	0.0011507	40.7102		TMEM190	Sepsis	Weighted median	11	0.0168752	0.0289963	0.560582	-0.0399575	0.0737079	1.01702	0.96083	1.07649
SMAD2	rs35979828	chr12	35363	0.00109936	38.9171		TMEM190	Sepsis	Inverse variance weighted	11	0.0290955	0.0230694	0.207232	-0.0161206	0.0743115	1.02952	0.984009	1.07714
SMAD2	rs342200	chr7	35345	0.00087098	30.8099		TMEM190	Sepsis	Simple mode	11	0.0264511	0.0395329	0.518586	-0.0510334	0.103936	1.0268	0.950247	1.10953
PDGFRA	rs2307050	chr4	35334	0.0031823	112.796		TMEM190	Sepsis	Weighted mode	11	0.0145849	0.0262355	0.590486	-0.0368368	0.0660065	1.01469	0.963833	1.06823
PDGFRA	rs79285284	chr4	35347	0.0027839	98.6718		APOM	Sepsis	MR Egger	10	0.0880375	0.133584	0.528378	-0.173787	0.349862	1.09203	0.840476	1.41887
PDGFRA	rs56199187	chr1	35339	0.0012166	43.0434		APOM	Sepsis	Weighted median	10	-0.0543127	0.0944318	0.565188	-0.239399	0.130774	0.947136	0.787101	1.13971
PDGFRA	rs6703327	chr1	35343	0.000930147	32.9029		APOM	Sepsis	Inverse variance weighted	10	-0.0581056	0.0833815	0.485888	-0.221533	0.105322	0.94355	0.801289	1.11107
PDGFRA	rs112171832	chr1	35328	0.00581426	206.596		APOM	Sepsis	Simple mode	10	-0.0612045	0.123169	0.631159	-0.302615	0.180206	0.940631	0.738884	1.19746
PDGFRA	rs144408988	chr1	35343	0.00239258	84.7591		APOM	Sepsis	Weighted mode	10	-0.0330566	0.10213	0.75358	-0.233231	0.167117	0.967484	0.791971	1.18189
PDGFRA	rs80012936	chr1	35330	0.0042788	151.811		PABPC3	Sepsis	Inverse variance weighted	2	0.0285226	0.223777	0.898576	-0.41008	0.467125	1.02893	0.663597	1.5954
PDGFRA	rs150992058	chr1	35326	0.0178833	643.214		SHISA2	Sepsis	MR Egger	7	0.140071	0.118067	0.288772	-0.0913407	0.371483	1.15036	0.912707	1.44988
PDGFRA	rs116688712	chr1	35324	0.10731	4246.05		SHISA2	Sepsis	Weighted median	7	-0.0503659	0.0502623	0.316314	-0.14888	0.0481482	0.950881	0.861672	1.04933
PDGFRA	rs138353023	chr1	35326	0.0573842	2150.44		SHISA2	Sepsis	Inverse variance weighted	7	-0.0546686	0.0585579	0.350519	-0.169442	0.0601048	0.946799	0.844136	1.06195
PDGFRA	rs199692762	chr1	35326	0.0130011	465.3		SHISA2	Sepsis	Simple mode	7	-0.201265	0.118039	0.139062	-0.432621	0.0300914	0.817696	0.648806	1.03055
PDGFRA	rs9658810	chr1	35329	0.00170967	60.5009		SHISA2	Sepsis	Weighted mode	7	0.0208884	0.0490554	0.685096	-0.0752602	0.117037	1.02111	0.927502	1.12416
PDGFRA	rs72747173	chr1	35330	0.000893264	31.5855		NUCB1	Sepsis	MR Egger	6	0.309071	0.192621	0.18386	-0.0684661	0.686607	1.36216	0.933825	1.98696
PDGFRA	rs145336675	chr1	35348	0.00162189	57.4206		NUCB1	Sepsis	Weighted median	6	-0.0429	0.0967712	0.657539	-0.232572	0.146772	0.958007	0.792493	1.15809
PDGFRA	rs143737500	chr10	35361	0.00103055	36.4767		NUCB1	Sepsis	Inverse variance weighted	6	-0.043033	0.0996877	0.665976	-0.238421	0.152355	0.95788	0.787871	1.16457
PDGFRA	rs201862321	chr12	35350	0.00126738	44.8561		NUCB1	Sepsis	Simple mode	6	-0.170747	0.225839	0.483694	-0.613392	0.271898	0.843035	0.541511	1.31245
PDGFRA	rs35495893	chr17	35349	0.000886966	31.3794		NUCB1	Sepsis	Weighted mode	6	0.14902	0.10276	0.206701	-0.0523892	0.350429	1.1607	0.94896	1.41968
PDGFRA	rs697357	chr3	35327	0.00102716	36.3218		CEACAM20	Sepsis	Inverse variance weighted	2	-0.51501	0.199833	0.0099604	-0.906683	-0.123337	0.597495	0.403862	0.883966
PDGFRA	rs189772645	chr4	35331	0.000986847	34.8988		IL31	Sepsis	MR Egger	5	0.00361751	0.134956	0.980299	-0.260896	0.268131	1.00362	0.770361	1.30752
STAT1	rs11417460	chr10	35335	0.000901336	31.8756		IL31	Sepsis	Weighted median	5	0.0111021	0.0491075	0.821141	-0.0851486	0.107353	1.01116	0.918376	1.11333
STAT1	rs4980320	chr11	35340	0.00113637	40.2027		IL31	Sepsis	Inverse variance weighted	5	-0.0111895	0.0664757	0.866328	-0.141482	0.119103	0.988873	0.868071	1.12649
STAT1	rs653178	chr12	35359	0.00120415	42.6265		IL31	Sepsis	Simple mode	5	0.0215078	0.116514	0.862529	-0.20686	0.249876	1.02174	0.813134	1.28387
STAT1	rs181209	chr16	35374	0.001101	38.9874		IL31	Sepsis	Weighted mode	5	0.011192	0.0505213	0.83553	-0.0878298	0.110214	1.01125	0.915917	1.11652
STAT1	rs1354034	chr3	35344	0.00282339	100.067		ANTXR1	Sepsis	MR Egger	7	0.0191739	0.27533	0.94718	-0.520473	0.55882	1.01936	0.59424	1.74861
STAT6	rs774050	chr12	35356	0.00360651	127.966		ANTXR1	Sepsis	Weighted median	7	-0.0710892	0.0906797	0.433064	-0.248821	0.106643	0.931379	0.779719	1.11254
STAT6	rs150937490	chr12	35355	0.00479579	170.363		ANTXR1	Sepsis	Inverse variance weighted	7	-0.116406	0.0953642	0.222221	-0.303319	0.0705082	0.890114	0.738363	1.07305
STAT6	rs4980320	chr11	35340	0.00131924	46.6808		ANTXR1	Sepsis	Simple mode	7	-0.383457	0.21923	0.130853	-0.813149	0.0462349	0.681501	0.44346	1.04732
STAT6	rs78409925	chr12	35361	0.000841254	29.7709		ANTXR1	Sepsis	Weighted mode	7	-0.00353416	0.109428	0.975283	-0.218014	0.210946	0.996472	0.804114	1.23485
STAT6	rs118188674	chr12	35364	0.00254263	90.1417		TMEM106A	Sepsis	MR Egger	6	-0.208604	0.160058	0.262426	-0.522318	0.105109	0.811716	0.593144	1.11083
STAT6	rs374627156	chr12	35355	0.00153344	54.2951		TMEM106A	Sepsis	Weighted median	6	-0.140554	0.0919871	0.126518	-0.320849	0.0397403	0.868876	0.725533	1.04054
STAT6	rs78062104	chr12	35354	0.00302617	107.306		TMEM106A	Sepsis	Inverse variance weighted	6	-0.145624	0.0729632	0.0459503	-0.288631	-0.00261567	0.864483	0.749288	0.997388
STAT6	rs12423621	chr12	35352	0.00483997	171.925		TMEM106A	Sepsis	Simple mode	6	-0.149825	0.127955	0.294394	-0.400617	0.100967	0.860859	0.669907	1.10624
STAT6	rs12810354	chr12	35352	0.00350699	124.408		TMEM106A	Sepsis	Weighted mode	6	-0.159452	0.117271	0.23203	-0.389302	0.0703989	0.852611	0.67753	1.07294
STAT6	rs185009887	chr17	35362	0.000882483	31.2321		PGRMC2	Sepsis	MR Egger	3	0.0383837	1.06048	0.976968	-2.04015	2.11692	1.03913	0.130009	8.30553
STAT6	rs1354034	chr3	35344	0.00215053	76.1679		PGRMC2	Sepsis	Weighted median	3	-0.0473287	0.151916	0.755386	-0.345084	0.250426	0.953774	0.708161	1.28457
STAT6	rs1398617	chr3	35327	0.00156469	55.3595		PGRMC2	Sepsis	Inverse variance weighted	3	-0.147088	0.237708	0.536063	-0.612996	0.318819	0.863218	0.541726	1.3755
ZNRF3	rs56312618	chr11	35340	0.00191022	67.6326		PGRMC2	Sepsis	Simple mode	3	0.080108	0.191274	0.716045	-0.294789	0.455005	1.0834	0.744689	1.57618
ZNRF3	rs4900222	chr14	35360	0.00208274	73.7952		PGRMC2	Sepsis	Weighted mode	3	-0.00322454	0.15152	0.984954	-0.300204	0.293755	0.996781	0.740667	1.34145
ZNRF3	rs10512472	chr17	35359	0.00159928	56.6363		ACRV1	Sepsis	MR Egger	5	0.804394	0.310308	0.0809165	0.196191	1.4126	2.23534	1.21676	4.1066
ZNRF3	rs1354034	chr3	35344	0.00867198	309.166		ACRV1	Sepsis	Weighted median	5	0.175896	0.109416	0.107924	-0.0385586	0.390351	1.19231	0.962175	1.4775
ZNRF3	rs114315741	chr3	35355	0.0012382	43.8284		ACRV1	Sepsis	Inverse variance weighted	5	0.0662964	0.174232	0.703569	-0.275198	0.40779	1.06854	0.759422	1.50349
ZNRF3	rs1619994	chr3	35327	0.00214465	75.9225		ACRV1	Sepsis	Simple mode	5	-0.106231	0.266209	0.710244	-0.628	0.415539	0.899217	0.533658	1.51519
ANGPTL3	rs17123220	chr1	35345	0.0114856	410.653		ACRV1	Sepsis	Weighted mode	5	0.168933	0.105248	0.183745	-0.037354	0.375219	1.18404	0.963335	1.45531
ANGPTL3	rs10889352	chr1	35346	0.0183882	662.086		COL6A3	Sepsis	MR Egger	3	-0.313248	0.614921	0.700058	-1.51849	0.891997	0.731069	0.219042	2.44
ANGPTL3	rs144996885	chr1	35347	0.00137498	48.6657		COL6A3	Sepsis	Weighted median	3	0.055462	0.101253	0.583861	-0.142995	0.253919	1.05703	0.866759	1.28907
ANGPTL3	rs113939762	chr1	35347	0.0017354	61.4442		COL6A3	Sepsis	Inverse variance weighted	3	0.0227224	0.147715	0.877746	-0.266798	0.312243	1.02298	0.765828	1.36649
ANGPTL3	rs144695160	chr1	35351	0.0021958	77.7902		COL6A3	Sepsis	Simple mode	3	0.0856381	0.111342	0.522224	-0.132593	0.303869	1.08941	0.875821	1.35509
ANGPTL3	rs138617180	chr1	35348	0.00483138	171.599		COL6A3	Sepsis	Weighted mode	3	0.0534309	0.105298	0.662277	-0.152953	0.259815	1.05488	0.85817	1.29669
ANGPTL3	rs17122460	chr1	35349	0.0012136	42.9494		CSF2RB	Sepsis	MR Egger	7	0.00273608	0.0671384	0.96907	-0.128855	0.134327	1.00274	0.879101	1.14377
ANGPTL3	rs115365379	chr1	35341	0.00799672	284.874		CSF2RB	Sepsis	Weighted median	7	-0.00906053	0.0349641	0.795529	-0.0775902	0.0594692	0.99098	0.925344	1.06127
ANGPTL3	rs138384996	chr1	35337	0.00554414	196.994		CSF2RB	Sepsis	Inverse variance weighted	7	0.0118851	0.0379754	0.754305	-0.0625466	0.0863168	1.01196	0.939369	1.09015
ANGPTL3	rs12130644	chr1	35339	0.000969675	34.2987		CSF2RB	Sepsis	Simple mode	7	0.123741	0.111784	0.310701	-0.0953548	0.342838	1.13172	0.90905	1.40894
ANGPTL3	rs964184	chr11	35365	0.00245969	87.1965		CSF2RB	Sepsis	Weighted mode	7	-0.0110917	0.036345	0.770539	-0.0823279	0.0601444	0.98897	0.92097	1.06199
ANGPTL3	rs116843064	chr19	35363	0.000920373	32.5753		KCNIP3	Sepsis	Wald ratio	1	-0.353495	0.276171	0.20055	-0.89479	0.1878	0.70223	0.408694	1.20659
ANGPTL3	rs5112	chr19	35355	0.00121421	42.9781		PTGDS	Sepsis	MR Egger	4	0.294913	0.193854	0.267582	-0.0850413	0.674868	1.34301	0.918474	1.96377
ANGPTL3	rs2119690	chr8	35356	0.00100951	35.7264		PTGDS	Sepsis	Weighted median	4	0.0048811	0.0817143	0.952368	-0.155279	0.165041	1.00489	0.856176	1.17944
STX12	rs12292693	chr11	35351	0.00342827	121.603		PTGDS	Sepsis	Inverse variance weighted	4	-0.0604621	0.0868312	0.48623	-0.230651	0.109727	0.941329	0.794016	1.11597
STX12	rs185009887	chr17	35362	0.000889138	31.4679		PTGDS	Sepsis	Simple mode	4	-0.0420368	0.158742	0.808306	-0.353171	0.269098	0.958834	0.702457	1.30878
STX12	rs1354034	chr3	35344	0.000998439	35.3221		PTGDS	Sepsis	Weighted mode	4	0.0113937	0.0884959	0.905704	-0.162058	0.184846	1.01146	0.850392	1.20303
SCARA5	rs60007820	chr8	35356	0.00444007	157.674		MXRA8	Sepsis	MR Egger	10	0.22012	0.249579	0.403515	-0.269054	0.709295	1.24623	0.764102	2.03256
SCARA5	rs2085765	chr8	35355	0.00414196	147.04		MXRA8	Sepsis	Weighted median	10	-0.0653681	0.0740086	0.377101	-0.210425	0.0796887	0.936723	0.81024	1.08295
SCARA5	rs2726951	chr8	35353	0.0252026	913.971		MXRA8	Sepsis	Inverse variance weighted	10	-0.0755394	0.0562236	0.179093	-0.185738	0.0346588	0.927243	0.830491	1.03527
SCARA5	rs66913624	chr8	35354	0.000964772	34.1396		MXRA8	Sepsis	Simple mode	10	-0.0740579	0.110013	0.517748	-0.289683	0.141568	0.928618	0.7485	1.15208
SCARA5	rs352428	chr8	35357	0.00122884	43.4991		MXRA8	Sepsis	Weighted mode	10	-0.0799407	0.10387	0.461246	-0.283526	0.123645	0.923171	0.753123	1.13161
SCARA5	rs112771035	chr11	35363	0.00122173	43.2543		DHX9	Sepsis	MR Egger	4	0.136522	0.345611	0.730978	-0.540875	0.813919	1.14628	0.582239	2.25674
SCARA5	rs11872195	chr18	35354	0.001079	38.1859		DHX9	Sepsis	Weighted median	4	-0.0269632	0.0694511	0.697844	-0.163087	0.109161	0.973397	0.849517	1.11534
SCARA5	rs594793	chr19	35361	0.00148113	52.449		DHX9	Sepsis	Inverse variance weighted	4	-0.052822	0.10548	0.616529	-0.259563	0.153919	0.948549	0.771388	1.1664
SCARA5	rs111561142	chr19	35362	0.000877852	31.0681		DHX9	Sepsis	Simple mode	4	0.0367714	0.202582	0.867536	-0.360289	0.433832	1.03746	0.697475	1.54316
SCARA5	rs780093	chr2	35361	0.00125848	44.5545		DHX9	Sepsis	Weighted mode	4	0.050512	0.0686901	0.515393	-0.0841205	0.185144	1.05181	0.91932	1.20339
SCARA5	rs117955789	chr6	35321	0.00084467	29.8581		PSMB6	Sepsis	MR Egger	3	0.637665	0.449614	0.390972	-0.24358	1.51891	1.89206	0.783817	4.56724
SCARA5	rs9344214	chr6	35321	0.00126715	44.8111		PSMB6	Sepsis	Weighted median	3	0.053696	0.109491	0.623842	-0.160907	0.268299	1.05516	0.851371	1.30774
SCARA5	rs2952556	chr7	35345	0.00131602	46.5733		PSMB6	Sepsis	Inverse variance weighted	3	-0.0379241	0.217403	0.861518	-0.464034	0.388186	0.962786	0.628742	1.4743
SCARA5	rs62492162	chr8	35358	0.00142081	50.3057		PSMB6	Sepsis	Simple mode	3	0.0189176	0.170002	0.921556	-0.314286	0.352122	1.0191	0.73031	1.42208
SCARA5	rs146247846	chr8	35345	0.00285307	101.124		PSMB6	Sepsis	Weighted mode	3	0.0789979	0.109922	0.546963	-0.136449	0.294445	1.0822	0.872451	1.34238
NPDC1	rs9314872	chr9	35248	0.00128761	45.4417		COX6A2	Sepsis	Inverse variance weighted	2	0.0197669	0.145416	0.891874	-0.265248	0.304781	1.01996	0.767016	1.35633
NPDC1	rs368465	chr1	35327	0.00170275	60.2521		CD99L2	Sepsis	MR Egger	4	0.361524	0.33541	0.393829	-0.29588	1.01893	1.43552	0.743877	2.77022
NPDC1	rs13208583	chr6	35423	0.000876827	31.0853		CD99L2	Sepsis	Weighted median	4	0.0741126	0.0805268	0.357392	-0.0837199	0.231945	1.07693	0.919689	1.26105
B4GALT5	rs10922094	chr1	35327	0.00444595	157.754		CD99L2	Sepsis	Inverse variance weighted	4	-0.00795002	0.137966	0.954049	-0.278364	0.262464	0.992082	0.757021	1.30013
B4GALT5	rs1355538	chr3	35326	0.00155889	55.1522		CD99L2	Sepsis	Simple mode	4	0.0301613	0.137445	0.840388	-0.23923	0.299553	1.03062	0.787234	1.34926
B4GALT5	rs9501393	chr6	35428	0.00147017	52.1591		CD99L2	Sepsis	Weighted mode	4	0.0672585	0.0818235	0.471322	-0.0931155	0.227633	1.06957	0.911088	1.25562
B4GALT5	rs7774739	chr6	35425	0.00112448	39.8773		TSPEAR	Sepsis	MR Egger	3	0.357164	0.16661	0.277868	0.0306085	0.683719	1.42927	1.03108	1.98123
GOSR2	rs1451915	chr1	35323	0.000840893	29.7262		TSPEAR	Sepsis	Weighted median	3	-0.00493968	0.0641244	0.938597	-0.130623	0.120744	0.995072	0.877548	1.12834
GOSR2	rs10922098	chr1	35326	0.0170542	612.876		TSPEAR	Sepsis	Inverse variance weighted	3	-0.0197148	0.122286	0.871921	-0.259395	0.219966	0.980478	0.771518	1.24603
GOSR2	rs2686395	chr3	35327	0.00370433	131.342		TSPEAR	Sepsis	Simple mode	3	-0.346852	0.304933	0.373258	-0.944522	0.250817	0.70691	0.388866	1.28507
GOSR2	rs1265941	chr6	35429	0.00201456	71.5139		TSPEAR	Sepsis	Weighted mode	3	0.0544045	0.0655598	0.493907	-0.0740928	0.182902	1.05591	0.928586	1.2007
GOSR2	rs550671	chr6	35428	0.00430653	153.223		BMPR1B	Sepsis	MR Egger	4	0.552933	0.211804	0.120729	0.137797	0.968069	1.73834	1.14774	2.63286
SLC3A2	rs10922098	chr1	35326	0.00405543	143.837		BMPR1B	Sepsis	Weighted median	4	-0.0401384	0.0677449	0.55352	-0.172918	0.0926415	0.960656	0.841206	1.09707
SLC3A2	rs72637119	chr14	34956	0.00462063	162.259		BMPR1B	Sepsis	Inverse variance weighted	4	-0.0645081	0.108951	0.553793	-0.278051	0.149035	0.937528	0.757258	1.16071
SLC3A2	rs1355538	chr3	35326	0.00119136	42.1339		BMPR1B	Sepsis	Simple mode	4	-0.196307	0.196084	0.390533	-0.580631	0.188018	0.82176	0.559545	1.20685
SLC3A2	rs4713498	chr6	35429	0.000838855	29.7431		BMPR1B	Sepsis	Weighted mode	4	0.0350925	0.0678809	0.640873	-0.0979541	0.168139	1.03572	0.906691	1.1831
AGA	rs35617250	chr1	35327	0.0037383	132.551		LAT	Sepsis	MR Egger	3	2.47937	1.60283	0.365347	-0.662168	5.62091	11.9338	0.515732	276.142
AGA	rs411729	chr1	35321	0.00187177	66.2329		LAT	Sepsis	Weighted median	3	0.256918	0.189799	0.175854	-0.115088	0.628925	1.29294	0.891288	1.87559
AGA	rs71655744	chr4	35342	0.00124913	44.1995		LAT	Sepsis	Inverse variance weighted	3	0.314367	0.315489	0.319035	-0.303992	0.932725	1.36939	0.737867	2.54143
AGA	rs6829551	chr4	35343	0.00363193	128.824		LAT	Sepsis	Simple mode	3	-0.057958	0.300959	0.865072	-0.647838	0.531922	0.94369	0.523176	1.7022
AGA	rs116430705	chr4	35343	0.00114767	40.6065		LAT	Sepsis	Weighted mode	3	0.145982	0.341267	0.710479	-0.522902	0.814866	1.15718	0.592798	2.25887
AGA	rs9501393	chr6	35428	0.00130735	46.3749		KLRC4	Sepsis	Inverse variance weighted	2	-0.169498	0.412286	0.680986	-0.977578	0.638582	0.844089	0.376221	1.89379
AGA	rs17205128	chr6	35427	0.00112202	39.7921		TEX29	Sepsis	MR Egger	8	0.14774	0.0903582	0.153156	-0.0293619	0.324842	1.15921	0.971065	1.38381
AGA	rs4735839	chr8	35259	0.000856008	30.2061		TEX29	Sepsis	Weighted median	8	0.0097988	0.0464023	0.832754	-0.0811497	0.100747	1.00985	0.922056	1.106
CSF2RA	rs660240	chr1	35333	0.00280711	99.457		TEX29	Sepsis	Inverse variance weighted	8	-0.0177076	0.0470837	0.706851	-0.109992	0.0745764	0.982448	0.895842	1.07743
CSF2RA	rs3184504	chr12	35359	0.001114	39.4316		TEX29	Sepsis	Simple mode	8	-0.323575	0.134939	0.0476104	-0.588056	-0.0590945	0.723557	0.555406	0.942618
CSF2RA	rs55714927	chr17	35358	0.000994619	35.2008		TEX29	Sepsis	Weighted mode	8	0.015934	0.0447483	0.73227	-0.0717726	0.103641	1.01606	0.930743	1.1092
CSF2RA	rs9469051	chr6	35427	0.00135159	47.9447		PCDH9	Sepsis	MR Egger	14	-0.0519057	0.0716112	0.482453	-0.192264	0.0884522	0.949418	0.825089	1.09248
CSF2RA	rs9469077	chr6	35429	0.000904337	32.0669		PCDH9	Sepsis	Weighted median	14	-0.000940639	0.053908	0.986078	-0.1066	0.104719	0.99906	0.898885	1.1104
CLMP	rs7131073	chr11	35359	0.0020255	71.7611		PCDH9	Sepsis	Inverse variance weighted	14	-0.0126724	0.0390949	0.745828	-0.0892984	0.0639536	0.987408	0.914573	1.06604
CLMP	rs7946718	chr11	35355	0.0179079	644.643		PCDH9	Sepsis	Simple mode	14	-0.0173401	0.0910185	0.851851	-0.195736	0.161056	0.982809	0.822229	1.17475
CLMP	rs56134443	chr11	35350	0.00123121	43.5746		PCDH9	Sepsis	Weighted mode	14	-0.0318581	0.0530183	0.558247	-0.135774	0.0720578	0.968644	0.87304	1.07472
CLMP	rs10922094	chr1	35327	0.00165983	58.7311		ITM2C	Sepsis	MR Egger	3	-0.0133696	0.385194	0.977913	-0.76835	0.741611	0.986719	0.463778	2.09931
CLMP	rs77924615	chr16	35343	0.00114216	40.4112		ITM2C	Sepsis	Weighted median	3	0.101301	0.136164	0.456899	-0.165581	0.368183	1.10661	0.847402	1.44511
CLMP	rs7206790	chr16	35354	0.000840908	29.7528		ITM2C	Sepsis	Inverse variance weighted	3	0.0573084	0.11734	0.625269	-0.172677	0.287294	1.05898	0.841409	1.33282
CLMP	rs147390813	chr6	35426	0.000944316	33.4831		ITM2C	Sepsis	Simple mode	3	0.10822	0.175364	0.600051	-0.235493	0.451933	1.11429	0.790181	1.57135
CLMP	rs66962766	chr6	35427	0.000910258	32.2753		ITM2C	Sepsis	Weighted mode	3	0.1237	0.149565	0.495168	-0.169446	0.416847	1.13168	0.844132	1.51717
CLMP	rs9276171	chr6	35426	0.00129591	45.9659		PGLYRP3	Sepsis	MR Egger	6	0.0573971	0.14736	0.716753	-0.231429	0.346223	1.05908	0.793399	1.41372
TMEM190	rs12985351	chr19	35357	0.000939096	33.233		PGLYRP3	Sepsis	Weighted median	6	0.0125058	0.0714096	0.860979	-0.127457	0.152469	1.01258	0.880331	1.16471
TMEM190	rs62123425	chr19	35359	0.0017847	63.2144		PGLYRP3	Sepsis	Inverse variance weighted	6	-0.0160418	0.0595797	0.787737	-0.132818	0.100734	0.984086	0.875624	1.10598
TMEM190	rs12982674	chr19	35366	0.00474308	168.534		PGLYRP3	Sepsis	Simple mode	6	-0.115949	0.14528	0.461015	-0.400698	0.168799	0.89052	0.669852	1.18388
TMEM190	rs8111781	chr19	35366	0.00287658	102.021		PGLYRP3	Sepsis	Weighted mode	6	0.0569243	0.0746445	0.480109	-0.0893788	0.203227	1.05858	0.914499	1.22535
TMEM190	rs79012440	chr19	35371	0.0321756	1175.85		SLITRK3	Sepsis	MR Egger	18	0.0358731	0.123011	0.774321	-0.205229	0.276975	1.03652	0.814461	1.31913
TMEM190	rs45583840	chr19	35370	0.0253658	920.487		SLITRK3	Sepsis	Weighted median	18	0.0287116	0.0682012	0.673767	-0.104963	0.162386	1.02913	0.900358	1.17631
TMEM190	rs75602785	chr19	35369	0.0138425	496.439		SLITRK3	Sepsis	Inverse variance weighted	18	0.0381948	0.0501549	0.446336	-0.0601087	0.136498	1.03893	0.941662	1.14625
TMEM190	rs7250117	chr19	35364	0.0135499	485.734		SLITRK3	Sepsis	Simple mode	18	-0.00138738	0.120415	0.990941	-0.237401	0.234626	0.998614	0.788675	1.26444
TMEM190	rs73615245	chr19	35369	0.00428119	152.064		SLITRK3	Sepsis	Weighted mode	18	0.0135995	0.102072	0.895573	-0.186462	0.213661	1.01369	0.82989	1.2382
TMEM190	rs150450992	chr19	35239	0.00102448	36.1368		SCGB1A1	Sepsis	MR Egger	6	-0.0941977	0.203868	0.668057	-0.493779	0.305383	0.910103	0.610316	1.35715
TMEM190	rs77542162	chr17	35359	0.00132894	47.05		SCGB1A1	Sepsis	Weighted median	6	-0.164029	0.0881529	0.0627821	-0.336809	0.00875083	0.848718	0.714046	1.00879
APOM	rs12660700	chr6	35429	0.000847676	30.0561		SCGB1A1	Sepsis	Inverse variance weighted	6	-0.16259	0.0883949	0.065862	-0.335844	0.0106638	0.849939	0.714735	1.01072
APOM	rs805295	chr6	35427	0.0148304	533.276		SCGB1A1	Sepsis	Simple mode	6	-0.265557	0.159559	0.156933	-0.578292	0.047179	0.766779	0.560855	1.04831
APOM	rs41285751	chr6	35429	0.00259088	92.0254		SCGB1A1	Sepsis	Weighted mode	6	-0.0884793	0.0905883	0.373566	-0.266032	0.0890738	0.915322	0.766414	1.09316
APOM	rs9272165	chr6	35427	0.00196538	69.7608		MGAT1	Sepsis	MR Egger	3	0.162205	6.48674	0.984084	-12.5518	12.8762	1.1761	3.53852e-06	390901
APOM	rs10922094	chr1	35327	0.00840756	299.515		MGAT1	Sepsis	Weighted median	3	-0.142971	0.160673	0.373559	-0.45789	0.171948	0.866779	0.632617	1.18762
APOM	rs3782735	chr12	35376	0.000920545	32.5933		MGAT1	Sepsis	Inverse variance weighted	3	-0.156807	0.282413	0.57873	-0.710336	0.396722	0.854869	0.491479	1.48694
APOM	rs72786786	chr16	35357	0.00208578	73.8968		MGAT1	Sepsis	Simple mode	3	-0.73112	0.425166	0.227643	-1.56445	0.102205	0.481369	0.209204	1.10761
APOM	rs372434515	chr17	35351	0.00121311	42.9342		MGAT1	Sepsis	Weighted mode	3	0.159608	0.205426	0.51849	-0.243028	0.562244	1.17305	0.78425	1.75461
APOM	rs780093	chr2	35361	0.00126198	44.6787		CST8	Sepsis	MR Egger	10	0.0474472	0.050125	0.371564	-0.0507977	0.145692	1.04859	0.950471	1.15684
APOM	rs1800961	chr20	35359	0.00334635	118.714		CST8	Sepsis	Weighted median	10	-0.0036035	0.0452775	0.936566	-0.0923474	0.0851404	0.996403	0.911788	1.08887
APOM	rs1707652	chr3	35327	0.00115988	41.0203		CST8	Sepsis	Inverse variance weighted	10	-0.0188398	0.0426428	0.65863	-0.10242	0.0647401	0.981337	0.902651	1.06688
APOM	rs139072234	chr6	35368	0.00130271	46.1317		CST8	Sepsis	Simple mode	10	0.0516062	0.0773126	0.521198	-0.0999265	0.203139	1.05296	0.904904	1.22524
APOM	rs1362076	chr6	35436	0.00314086	111.644		CST8	Sepsis	Weighted mode	10	0.000761668	0.0398294	0.98516	-0.077304	0.0788274	1.00076	0.925608	1.08202
APOM	rs364950	chr6	35425	0.00148472	52.6715		AXL	Sepsis	MR Egger	7	-0.0456279	0.0688086	0.536601	-0.180493	0.0892369	0.955397	0.834859	1.09334
APOM	rs369560730	chr6	35409	0.00103066	36.5303		AXL	Sepsis	Weighted median	7	-0.0359757	0.0511938	0.482221	-0.136316	0.0643642	0.964664	0.872567	1.06648
PABPC3	rs10761739	chr10	35339	0.00101061	35.748		AXL	Sepsis	Inverse variance weighted	7	-0.0258916	0.0402688	0.520245	-0.104818	0.0530353	0.974441	0.900488	1.05447
PABPC3	rs4980320	chr11	35340	0.00143701	50.854		AXL	Sepsis	Simple mode	7	0.0563768	0.0709832	0.457317	-0.0827502	0.195504	1.058	0.920581	1.21592
PABPC3	rs1354034	chr3	35344	0.0041343	146.721		AXL	Sepsis	Weighted mode	7	-0.0401346	0.0512024	0.462944	-0.140491	0.0602221	0.96066	0.868931	1.06207
SHISA2	rs72748420	chr1	35325	0.000932004	32.9519		PUF60	Sepsis	MR Egger	3	-0.743524	0.788572	0.518713	-2.28913	0.802077	0.475435	0.101355	2.23017
SHISA2	rs1329424	chr1	35326	0.027511	999.289		PUF60	Sepsis	Weighted median	3	0.0995686	0.223807	0.656403	-0.339094	0.538231	1.10469	0.712416	1.71297
SHISA2	rs3900909	chr1	35325	0.00133748	47.3071		PUF60	Sepsis	Inverse variance weighted	3	0.0382325	0.176076	0.828103	-0.306877	0.383342	1.03897	0.735741	1.46718
SHISA2	rs1047286	chr19	35360	0.00141553	50.1212		PUF60	Sepsis	Simple mode	3	0.132068	0.242808	0.641026	-0.343835	0.607971	1.14119	0.709046	1.8367
SHISA2	rs2686395	chr3	35327	0.00536945	190.7		PUF60	Sepsis	Weighted mode	3	0.138621	0.243273	0.626274	-0.338193	0.615435	1.14869	0.713057	1.85046
SHISA2	rs1265941	chr6	35429	0.00297458	105.695		SFTA2	Sepsis	MR Egger	4	1.20976	0.595587	0.179323	0.0424061	2.37711	3.35267	1.04332	10.7737
SHISA2	rs550671	chr6	35428	0.00714419	254.911		SFTA2	Sepsis	Weighted median	4	-0.0551003	0.0897028	0.539048	-0.230918	0.120717	0.94639	0.793805	1.12831
SHISA2	rs112164276	chr6	35427	0.000916757	32.5059		SFTA2	Sepsis	Inverse variance weighted	4	-0.0494043	0.112845	0.661527	-0.270581	0.171772	0.951796	0.762936	1.18741
SHISA2	rs41548618	chr6	35426	0.00110856	39.3133		SFTA2	Sepsis	Simple mode	4	-0.264505	0.174213	0.22624	-0.605961	0.0769519	0.767586	0.54555	1.07999
NUCB1	rs12462111	chr19	35364	0.000884602	31.309		SFTA2	Sepsis	Weighted mode	4	0.0220452	0.0936887	0.829121	-0.161585	0.205675	1.02229	0.850794	1.22835
NUCB1	rs3826817	chr19	35367	0.00705514	251.278		POMK	Sepsis	MR Egger	6	0.0985858	0.229238	0.689309	-0.35072	0.547891	1.10361	0.704181	1.7296
NUCB1	rs646776	chr1	35332	0.0019496	69.0138		POMK	Sepsis	Weighted median	6	-0.0128684	0.0714061	0.856984	-0.152824	0.127088	0.987214	0.85828	1.13552
NUCB1	rs56199187	chr1	35339	0.00113967	40.3185		POMK	Sepsis	Inverse variance weighted	6	-0.0461658	0.0803013	0.565354	-0.203556	0.111225	0.954884	0.815824	1.11765
NUCB1	rs860532	chr12	35357	0.000910357	32.215		POMK	Sepsis	Simple mode	6	0.0578666	0.15642	0.726577	-0.248717	0.36445	1.05957	0.779801	1.43972
NUCB1	rs201862321	chr12	35350	0.00211369	74.873		POMK	Sepsis	Weighted mode	6	0.0522711	0.0764878	0.524735	-0.0976451	0.202187	1.05366	0.906971	1.22408
NUCB1	rs10169065	chr2	35361	0.00106324	37.635		NDUFS4	Sepsis	MR Egger	21	-0.0475406	0.0356182	0.197741	-0.117352	0.0222711	0.953572	0.889272	1.02252
NUCB1	rs9270094	chr6	35416	0.00114198	40.4885		NDUFS4	Sepsis	Weighted median	21	-0.0115746	0.0318381	0.716197	-0.0739773	0.0508281	0.988492	0.928693	1.05214
CEACAM20	rs28853072	chr1	35327	0.00778807	277.273		NDUFS4	Sepsis	Inverse variance weighted	21	-0.0313121	0.0261983	0.232012	-0.0826608	0.0200367	0.969173	0.920663	1.02024
CEACAM20	rs1355538	chr3	35326	0.00130917	46.3058		NDUFS4	Sepsis	Simple mode	21	0.0176241	0.0564891	0.758277	-0.0930946	0.128343	1.01778	0.911107	1.13694
CEACAM20	rs550671	chr6	35428	0.00218217	77.4747		NDUFS4	Sepsis	Weighted mode	21	0.0140814	0.0399618	0.728247	-0.0642438	0.0924066	1.01418	0.937776	1.09681
CEACAM20	rs28645249	chr6	35426	0.000865387	30.682		CLGN	Sepsis	MR Egger	12	0.0152378	0.0578666	0.797646	-0.0981807	0.128656	1.01535	0.906485	1.1373
IL31	rs2289567	chr17	35347	0.00158517	56.1168		CLGN	Sepsis	Weighted median	12	-0.0250081	0.0363864	0.491898	-0.0963255	0.0463092	0.975302	0.908168	1.0474
IL31	rs241771	chr17	35347	0.0268423	974.91		CLGN	Sepsis	Inverse variance weighted	12	-0.0200817	0.0336962	0.5512	-0.0861263	0.0459629	0.980119	0.917478	1.04704
IL31	rs77263366	chr17	35347	0.00146863	51.9849		CLGN	Sepsis	Simple mode	12	0.0422496	0.0625387	0.513262	-0.0803263	0.164825	1.04315	0.922815	1.17919
IL31	rs78814626	chr17	35349	0.00125573	44.4419		CLGN	Sepsis	Weighted mode	12	-0.017278	0.0329795	0.610741	-0.0819179	0.0473619	0.98287	0.921348	1.0485
IL31	rs223032	chr17	35360	0.000890195	31.5035		HTN3	Sepsis	MR Egger	12	0.177868	0.101807	0.111199	-0.0216734	0.37741	1.19467	0.97856	1.4585
ANTXR1	rs7424376	chr2	35350	0.00086827	30.7183		HTN3	Sepsis	Weighted median	12	0.089086	0.0535099	0.0959424	-0.0157934	0.193965	1.09317	0.984331	1.21405
ANTXR1	rs10922098	chr1	35326	0.00115406	40.8131		HTN3	Sepsis	Inverse variance weighted	12	0.0606744	0.0507823	0.232168	-0.038859	0.160208	1.06255	0.961886	1.17375
ANTXR1	rs13329672	chr15	35352	0.00126012	44.6015		HTN3	Sepsis	Simple mode	12	0.151253	0.0844265	0.100729	-0.0142234	0.316729	1.16329	0.985877	1.37263
ANTXR1	rs3764261	chr16	35357	0.00684547	243.69		HTN3	Sepsis	Weighted mode	12	0.0962927	0.0527433	0.0951416	-0.00708428	0.19967	1.10108	0.992941	1.221
ANTXR1	rs2686395	chr3	35327	0.00331783	117.592		APMAP	Sepsis	MR Egger	4	-0.136982	0.625725	0.847024	-1.3634	1.08944	0.871986	0.255789	2.97261
ANTXR1	rs13234157	chr7	35342	0.00107187	37.9204		APMAP	Sepsis	Weighted median	4	-0.0895897	0.118985	0.451479	-0.3228	0.14362	0.914306	0.724119	1.15445
ANTXR1	rs17410962	chr8	35356	0.00122242	43.2703		APMAP	Sepsis	Inverse variance weighted	4	-0.145729	0.146526	0.319951	-0.43292	0.141463	0.864392	0.648612	1.15196
TMEM106A	rs79391435	chr17	35362	0.00127924	45.2918		APMAP	Sepsis	Simple mode	4	-0.0648597	0.180946	0.743747	-0.419513	0.289794	0.937199	0.657367	1.33615
TMEM106A	rs10922098	chr1	35326	0.00100516	35.5422		APMAP	Sepsis	Weighted mode	4	-0.0678329	0.165907	0.710077	-0.39301	0.257344	0.934417	0.675022	1.29349
TMEM106A	rs10822155	chr10	35339	0.0017717	62.7178		TOR1AIP1	Sepsis	Inverse variance weighted	2	-0.158704	0.392513	0.685973	-0.92803	0.610623	0.853249	0.395332	1.84158
TMEM106A	rs7157038	chr14	35349	0.00137112	48.5315		HTN1	Sepsis	MR Egger	4	-0.0224323	0.219654	0.927974	-0.452954	0.40809	0.977817	0.635747	1.50394
TMEM106A	rs72701845	chr14	35351	0.00262361	92.9859		HTN1	Sepsis	Weighted median	4	0.0357441	0.122398	0.770263	-0.204156	0.275645	1.03639	0.815335	1.31738
TMEM106A	rs2071040	chr3	35335	0.00311912	110.553		HTN1	Sepsis	Inverse variance weighted	4	-0.0143622	0.106158	0.892381	-0.222431	0.193707	0.98574	0.80057	1.21374
TMEM106A	rs62258069	chr3	35345	0.00107859	38.1618		HTN1	Sepsis	Simple mode	4	0.0671419	0.168853	0.717502	-0.263809	0.398093	1.06945	0.76812	1.48898
TMEM106A	rs1293303	chr8	35364	0.00134413	47.5952		HTN1	Sepsis	Weighted mode	4	0.0671419	0.158137	0.699751	-0.242806	0.37709	1.06945	0.784424	1.45803
PGRMC2	rs10922098	chr1	35326	0.000900974	31.8547		PLOD3	Sepsis	MR Egger	9	-0.124969	0.120741	0.335086	-0.361621	0.111683	0.882524	0.696546	1.11816
PGRMC2	rs7311982	chr12	35375	0.00325217	115.414		PLOD3	Sepsis	Weighted median	9	-0.0380553	0.100512	0.704974	-0.235059	0.158948	0.96266	0.790524	1.17228
PGRMC2	rs11050145	chr12	35373	0.00122866	43.5123		PLOD3	Sepsis	Inverse variance weighted	9	-0.0277542	0.077823	0.721367	-0.180287	0.124779	0.972627	0.83503	1.1329
PGRMC2	rs1355538	chr3	35326	0.00119071	42.1106		PLOD3	Sepsis	Simple mode	9	-0.0224712	0.147274	0.882507	-0.311128	0.266186	0.977779	0.73262	1.30498
ACRV1	rs10922098	chr1	35326	0.00350418	124.217		PLOD3	Sepsis	Weighted mode	9	-0.0322615	0.112504	0.781583	-0.252769	0.188246	0.968253	0.776648	1.20713
ACRV1	rs13379369	chr14	34955	0.00472912	166.082		MPZ	Sepsis	MR Egger	17	0.0272843	0.0595678	0.653491	-0.0894686	0.144037	1.02766	0.914417	1.15493
ACRV1	rs11846842	chr14	34955	0.00125677	43.9832		MPZ	Sepsis	Weighted median	17	0.0303178	0.0411146	0.46088	-0.0502668	0.110902	1.03078	0.950976	1.11729
ACRV1	rs139354903	chr14	34955	0.000923592	32.3122		MPZ	Sepsis	Inverse variance weighted	17	0.0283677	0.0335065	0.397199	-0.037305	0.0940404	1.02877	0.963382	1.0986
ACRV1	rs1355538	chr3	35326	0.00111609	39.4687		MPZ	Sepsis	Simple mode	17	-0.00409937	0.0784748	0.958986	-0.15791	0.149711	0.995909	0.853927	1.1615
ACRV1	rs451652	chr6	35425	0.000886953	31.4464		MPZ	Sepsis	Weighted mode	17	0.0367911	0.039436	0.364722	-0.0405036	0.114086	1.03748	0.960306	1.12085
ACRV1	rs4713498	chr6	35429	0.00111915	39.6925		LRP2	Sepsis	Inverse variance weighted	2	-0.0788941	0.348561	0.820935	-0.762074	0.604286	0.924138	0.466697	1.82995
COL6A3	rs139126374	chr2	35367	0.00118957	42.1194		MSMB	Sepsis	MR Egger	18	0.0460198	0.0359333	0.218553	-0.0244094	0.116449	1.0471	0.975886	1.1235
COL6A3	rs2646260	chr2	35343	0.00678634	241.475		MSMB	Sepsis	Weighted median	18	0.0487038	0.0336148	0.147372	-0.0171813	0.114589	1.04991	0.982965	1.12141
COL6A3	rs10922098	chr1	35326	0.00230063	81.455		MSMB	Sepsis	Inverse variance weighted	18	0.0392709	0.0274576	0.152649	-0.014546	0.0930877	1.04005	0.985559	1.09756
CSF2RB	rs78469	chr22	35356	0.000953631	33.7469		MSMB	Sepsis	Simple mode	18	0.00598565	0.0573507	0.918098	-0.106422	0.118393	1.006	0.899045	1.12569
CSF2RB	rs77818863	chr22	35355	0.00221657	78.5366		MSMB	Sepsis	Weighted mode	18	0.0417473	0.0317462	0.205962	-0.0204752	0.10397	1.04263	0.979733	1.10957
CSF2RB	rs2284031	chr22	35356	0.0563928	2112.86		PRR16	Sepsis	Inverse variance weighted	2	0.0152929	0.175794	0.930677	-0.329263	0.359849	1.01541	0.719454	1.43311
CSF2RB	rs2858236	chr22	35360	0.00339867	120.58		SPINK13	Sepsis	Wald ratio	1	0.143702	0.166997	0.38951	-0.183612	0.471017	1.15454	0.832258	1.60162
CSF2RB	rs3218340	chr22	35359	0.00159137	56.3558		APLP2	Sepsis	MR Egger	6	0.408507	0.189672	0.0975691	0.036751	0.780264	1.50457	1.03743	2.18205
CSF2RB	rs145143750	chr22	35356	0.000860181	30.437		APLP2	Sepsis	Weighted median	6	0.137743	0.121834	0.258233	-0.101052	0.376538	1.14768	0.903886	1.45723
CSF2RB	rs10922098	chr1	35326	0.00148367	52.4871		APLP2	Sepsis	Inverse variance weighted	6	0.038578	0.139133	0.781569	-0.234122	0.311278	1.03933	0.791265	1.36517
CSF2RB	rs113908050	chr22	35348	0.00121634	43.0453		APLP2	Sepsis	Simple mode	6	0.159322	0.275877	0.588624	-0.381397	0.700042	1.17272	0.682907	2.01384
KCNIP3	rs7546015	chr1	35326	0.00241139	85.386		APLP2	Sepsis	Weighted mode	6	0.243475	0.105606	0.0692945	0.0364876	0.450462	1.27567	1.03716	1.56904
KCNIP3	rs11628176	chr14	34956	0.000996976	34.8831		HTATIP2	Sepsis	MR Egger	7	-0.0855077	0.0666111	0.255521	-0.216065	0.04505	0.918046	0.805683	1.04608
KCNIP3	rs429608	chr6	35429	0.00119268	42.3034		HTATIP2	Sepsis	Weighted median	7	-0.0321355	0.0440675	0.465859	-0.118508	0.0542368	0.968375	0.888245	1.05573
KCNIP3	rs28455809	chr6	35427	0.00176859	62.7634		HTATIP2	Sepsis	Inverse variance weighted	7	-0.0353659	0.0378154	0.349673	-0.109484	0.0387523	0.965252	0.896296	1.03951
PTGDS	rs7040970	chr9	35250	0.00839304	298.342		HTATIP2	Sepsis	Simple mode	7	0.0567216	0.0950505	0.572486	-0.129577	0.243021	1.05836	0.878467	1.27509
PTGDS	rs72704449	chr1	35346	0.000845462	29.9073		HTATIP2	Sepsis	Weighted mode	7	-0.0487831	0.0463862	0.33345	-0.1397	0.0421339	0.952388	0.869619	1.04303
PTGDS	rs10892301	chr11	35369	0.00105077	37.2015		OLFM3	Sepsis	MR Egger	6	0.302985	0.242795	0.28013	-0.172893	0.778862	1.35389	0.841227	2.17899
PTGDS	rs77924615	chr16	35343	0.0017087	60.4904		OLFM3	Sepsis	Weighted median	6	0.0743136	0.0849126	0.381477	-0.0921151	0.240742	1.07714	0.912	1.27219
PTGDS	rs28611065	chr17	35353	0.00096275	34.067		OLFM3	Sepsis	Inverse variance weighted	6	-0.000996547	0.100681	0.992103	-0.198331	0.196338	0.999004	0.820099	1.21694
MXRA8	rs181929025	chr1	35295	0.00267156	94.5399		OLFM3	Sepsis	Simple mode	6	0.074724	0.129788	0.589734	-0.179661	0.329109	1.07759	0.835553	1.38973
MXRA8	rs2313135	chr1	35240	0.00121389	42.8271		OLFM3	Sepsis	Weighted mode	6	0.0797479	0.0821387	0.376192	-0.0812439	0.24074	1.08301	0.921969	1.27219
MXRA8	rs78705678	chr10	35341	0.00210762	74.6385		ASCC1	Sepsis	MR Egger	5	0.414858	0.281735	0.237287	-0.137343	0.967059	1.51416	0.871671	2.6302
MXRA8	rs2477642	chr10	35339	0.00234892	83.1993		ASCC1	Sepsis	Weighted median	5	0.141899	0.146831	0.333839	-0.14589	0.429688	1.15246	0.864253	1.53678
MXRA8	rs174536	chr11	35355	0.000886742	31.3768		ASCC1	Sepsis	Inverse variance weighted	5	-0.00808306	0.185626	0.965267	-0.371911	0.355745	0.99195	0.689416	1.42724
MXRA8	rs5104	chr11	35365	0.00191638	67.899		ASCC1	Sepsis	Simple mode	5	0.195021	0.198549	0.381597	-0.194135	0.584177	1.21534	0.823547	1.79351
MXRA8	rs13329672	chr15	35352	0.00230717	81.7471		ASCC1	Sepsis	Weighted mode	5	0.231658	0.177214	0.261217	-0.115682	0.578997	1.26069	0.890759	1.78425
MXRA8	rs1800588	chr15	35353	0.00227423	80.5795		GNPTG	Sepsis	MR Egger	10	0.0514778	0.0703808	0.485394	-0.0864686	0.189424	1.05283	0.917164	1.20855
MXRA8	rs3764261	chr16	35357	0.00282652	100.215		GNPTG	Sepsis	Weighted median	10	0.0263354	0.0462516	0.569089	-0.0643177	0.116988	1.02669	0.937707	1.12411
MXRA8	rs1065853	chr19	35354	0.00162137	57.4119		GNPTG	Sepsis	Inverse variance weighted	10	0.00971948	0.0534106	0.855601	-0.0949653	0.114404	1.00977	0.909404	1.12121
MXRA8	rs1260326	chr2	35361	0.00116153	41.1183		GNPTG	Sepsis	Simple mode	10	0.00717389	0.137206	0.959443	-0.261749	0.276097	1.0072	0.769704	1.31798
MXRA8	rs2542941	chr2	35349	0.00153391	54.3023		GNPTG	Sepsis	Weighted mode	10	0.0237094	0.0479929	0.633125	-0.0703566	0.117775	1.02399	0.932061	1.12499
MXRA8	rs6805055	chr3	35320	0.000848075	29.9777		SFTPB	Sepsis	MR Egger	7	0.0713218	0.0711669	0.362262	-0.0681652	0.210809	1.07393	0.934106	1.23468
MXRA8	rs199980439	chr7	35342	0.000865604	30.6169		SFTPB	Sepsis	Weighted median	7	-0.0200403	0.0324882	0.537334	-0.0837172	0.0436365	0.980159	0.919691	1.0446
MXRA8	rs12353096	chr9	35347	0.00105697	37.3981		SFTPB	Sepsis	Inverse variance weighted	7	-0.0358494	0.0456923	0.432698	-0.125406	0.0537074	0.964786	0.882138	1.05518
DHX9	rs10922098	chr1	35326	0.0127435	455.961		SFTPB	Sepsis	Simple mode	7	-0.0119429	0.112734	0.919084	-0.232901	0.209015	0.988128	0.792232	1.23246
DHX9	rs11569415	chr19	35360	0.00112957	39.9846		SFTPB	Sepsis	Weighted mode	7	-0.0208007	0.0305333	0.521127	-0.0806458	0.0390445	0.979414	0.92252	1.03982
DHX9	rs1707652	chr3	35327	0.00404901	143.613		TMX2	Sepsis	MR Egger	6	0.144521	0.175951	0.457569	-0.200343	0.489384	1.15549	0.81845	1.63131
DHX9	rs550671	chr6	35428	0.00470782	167.568		TMX2	Sepsis	Weighted median	6	3.28132e-05	0.0573345	0.999543	-0.112343	0.112409	1.00003	0.893738	1.11897
DHX9	rs9469195	chr6	35427	0.0018476	65.5724		TMX2	Sepsis	Inverse variance weighted	6	-0.0461212	0.0644742	0.474397	-0.172491	0.0802482	0.954926	0.841566	1.08356
DHX9	rs9272526	chr6	35426	0.00103135	36.5721		TMX2	Sepsis	Simple mode	6	-0.0369367	0.141565	0.804562	-0.314404	0.24053	0.963737	0.730224	1.27192
PSMB6	rs10922098	chr1	35326	0.00478115	169.701		TMX2	Sepsis	Weighted mode	6	0.0414986	0.058455	0.509479	-0.0730732	0.15607	1.04237	0.929533	1.16891
PSMB6	rs5754116	chr22	35359	0.00112131	39.6905		NDUFB4	Sepsis	MR Egger	12	-0.00473722	0.0719009	0.948768	-0.145663	0.136189	0.995274	0.864449	1.1459
PSMB6	rs1355538	chr3	35326	0.000875963	30.9697		NDUFB4	Sepsis	Weighted median	12	0.0233581	0.0358777	0.515015	-0.0469621	0.0936784	1.02363	0.954124	1.09821
PSMB6	rs9501600	chr6	35428	0.00129277	45.857		NDUFB4	Sepsis	Inverse variance weighted	12	-0.0190241	0.0359144	0.596315	-0.0894163	0.0513681	0.981156	0.914465	1.05271
COX6A2	rs10922098	chr1	35326	0.00347045	123.017		NDUFB4	Sepsis	Simple mode	12	0.062616	0.0873017	0.488179	-0.108495	0.233727	1.06462	0.897183	1.2633
COX6A2	rs3794468	chr14	34955	0.00108791	38.0672		NDUFB4	Sepsis	Weighted mode	12	0.0205592	0.0317148	0.530121	-0.0416018	0.0827202	1.02077	0.959252	1.08624
COX6A2	rs11845744	chr14	34955	0.00178844	62.6235		KLRG2	Sepsis	MR Egger	4	-0.0835978	0.11919	0.55569	-0.317211	0.150015	0.919801	0.728177	1.16185
COX6A2	rs62402680	chr6	35428	0.00105802	37.5211		KLRG2	Sepsis	Weighted median	4	-0.0149615	0.0503691	0.766438	-0.113685	0.0837619	0.98515	0.892539	1.08737
COX6A2	rs77311729	chr6	35412	0.00176755	62.6999		KLRG2	Sepsis	Inverse variance weighted	4	-0.00977036	0.047661	0.837574	-0.103186	0.0836452	0.990277	0.901959	1.08724
COX6A2	rs9271732	chr6	35427	0.0033081	117.579		KLRG2	Sepsis	Simple mode	4	0.0417582	0.099958	0.704223	-0.154159	0.237676	1.04264	0.857135	1.2683
CD99L2	rs10922098	chr1	35326	0.00856855	305.291		KLRG2	Sepsis	Weighted mode	4	-0.0195125	0.0479806	0.71152	-0.113554	0.0745294	0.980677	0.892656	1.07738
CD99L2	rs704	chr17	35348	0.00184752	65.4233		WFDC10B	Sepsis	Wald ratio	1	0.206146	0.239564	0.38951	-0.263398	0.675691	1.22893	0.768436	1.96539
CD99L2	rs1355538	chr3	35326	0.00158025	55.909		IGSF11	Sepsis	MR Egger	3	-1.16554	1.71866	0.620624	-4.53411	2.20303	0.311755	0.0107365	9.05239
CD99L2	rs28573154	chr6	35428	0.00293632	104.329		IGSF11	Sepsis	Weighted median	3	0.0962836	0.207786	0.643093	-0.310977	0.503544	1.10107	0.732731	1.65457
CD99L2	rs7774739	chr6	35425	0.00187751	66.6321		IGSF11	Sepsis	Inverse variance weighted	3	0.279661	0.340228	0.411087	-0.387186	0.946509	1.32268	0.678965	2.5767
CD99L2	rs9271766	chr6	35425	0.000866497	30.7206		IGSF11	Sepsis	Simple mode	3	-0.00516245	0.254312	0.985647	-0.503614	0.493289	0.994851	0.604343	1.63769
TSPEAR	rs1451915	chr1	35323	0.000939804	33.226		IGSF11	Sepsis	Weighted mode	3	-0.0187069	0.215772	0.93881	-0.441619	0.404206	0.981467	0.642994	1.49811
TSPEAR	rs10922098	chr1	35326	0.0160902	577.665		COL28A1	Sepsis	MR Egger	5	-0.0915231	0.37585	0.823312	-0.828189	0.645143	0.91254	0.43684	1.90626
TSPEAR	rs2686395	chr3	35327	0.0029814	105.633		COL28A1	Sepsis	Weighted median	5	-0.0992537	0.149727	0.507395	-0.392718	0.19421	0.905513	0.675219	1.21435
TSPEAR	rs389512	chr6	35428	0.00391178	139.123		COL28A1	Sepsis	Inverse variance weighted	5	-0.0914768	0.126094	0.468166	-0.338621	0.155667	0.912582	0.712753	1.16844
TSPEAR	rs28645249	chr6	35426	0.00205945	73.1045		COL28A1	Sepsis	Simple mode	5	0.0522826	0.214463	0.819391	-0.368064	0.472629	1.05367	0.692073	1.60421
BMPR1B	rs10922098	chr1	35326	0.0122931	439.646		COL28A1	Sepsis	Weighted mode	5	-0.216175	0.219317	0.380096	-0.646037	0.213687	0.805594	0.524119	1.23823
BMPR1B	rs1707652	chr3	35327	0.00271339	96.1114		SUDS3	Sepsis	MR Egger	4	0.0414331	0.299769	0.902729	-0.546114	0.628981	1.0423	0.579196	1.8757
BMPR1B	rs555007	chr6	35429	0.00140785	49.9463		SUDS3	Sepsis	Weighted median	4	0.0521004	0.0885744	0.556391	-0.121505	0.225706	1.05348	0.885586	1.25321
BMPR1B	rs550671	chr6	35428	0.00375335	133.467		SUDS3	Sepsis	Inverse variance weighted	4	0.014581	0.0839524	0.862116	-0.149966	0.179128	1.01469	0.860738	1.19617
LAT	rs761972	chr14	35087	0.00104158	36.5819		SUDS3	Sepsis	Simple mode	4	0.0745898	0.164395	0.680839	-0.247624	0.396804	1.07744	0.780654	1.48706
LAT	rs2093214	chr14	34953	0.000915893	32.0407		SUDS3	Sepsis	Weighted mode	4	0.0866981	0.105895	0.472931	-0.120857	0.294253	1.09057	0.886161	1.34212
LAT	rs113556713	chr14	34955	0.00685949	241.416		GNRH2	Sepsis	MR Egger	4	0.018912	0.122102	0.891129	-0.220407	0.258231	1.01909	0.802192	1.29464
LAT	rs12586321	chr14	34955	0.00181198	63.449		GNRH2	Sepsis	Weighted median	4	0.0888214	0.0682864	0.193354	-0.0450199	0.222663	1.09289	0.955978	1.2494
LAT	rs79327907	chr6	35415	0.000923367	32.7294		GNRH2	Sepsis	Inverse variance weighted	4	0.0891754	0.0664	0.179271	-0.0409686	0.219319	1.09327	0.959859	1.24523
LAT	rs9273429	chr6	35427	0.00211976	75.252		GNRH2	Sepsis	Simple mode	4	0.154866	0.105079	0.236969	-0.05109	0.360821	1.1675	0.950193	1.43451
KLRC4	rs572515	chr1	35326	0.00171058	60.5282		GNRH2	Sepsis	Weighted mode	4	0.0611989	0.0723962	0.460013	-0.0806977	0.203095	1.06311	0.922473	1.22519
KLRC4	rs1707652	chr3	35327	0.00143353	50.7123		ZPBP2	Sepsis	Inverse variance weighted	2	0.103723	0.184507	0.574006	-0.25791	0.465355	1.10929	0.772665	1.59258
KLRC4	rs6993770	chr8	35353	0.00192459	68.1675		ACE	Sepsis	MR Egger	17	0.012581	0.0578103	0.830653	-0.100727	0.125889	1.01266	0.90418	1.13416
TEX29	rs41452950	chr1	35358	0.00572442	203.558		ACE	Sepsis	Weighted median	17	-0.0551872	0.0360402	0.125704	-0.125826	0.0154517	0.946308	0.881768	1.01557
TEX29	rs617283	chr1	35357	0.00572271	203.491		ACE	Sepsis	Inverse variance weighted	17	-0.0586768	0.0316105	0.0634191	-0.120633	0.00327985	0.943011	0.886359	1.00329
TEX29	rs12529130	chr6	35427	0.00087715	31.1003		ACE	Sepsis	Simple mode	17	-0.0676204	0.056034	0.245058	-0.177447	0.0422061	0.934615	0.837405	1.04311
TEX29	rs6458	chr6	35428	0.00171107	60.7201		ACE	Sepsis	Weighted mode	17	-0.0635525	0.0287183	0.0417818	-0.11984	-0.00726466	0.938425	0.887062	0.992762
TEX29	rs9801685	chr7	35347	0.000850748	30.0953		PSMD5	Sepsis	MR Egger	4	0.00348816	0.288661	0.991456	-0.562287	0.569264	1.00349	0.569904	1.76697
TEX29	rs76342676	chr7	35340	0.00147794	52.3048		PSMD5	Sepsis	Weighted median	4	-0.0589445	0.100067	0.555826	-0.255075	0.137186	0.942759	0.774858	1.14704
TEX29	rs854547	chr7	35337	0.0283255	1030.06		PSMD5	Sepsis	Inverse variance weighted	4	-0.0533449	0.0891996	0.549813	-0.228176	0.121486	0.948053	0.795984	1.12917
TEX29	rs374185817	chr7	35337	0.00434233	154.106		PSMD5	Sepsis	Simple mode	4	-0.241419	0.161256	0.231277	-0.557481	0.0746429	0.785512	0.57265	1.0775
TEX29	rs2922965	chr7	35337	0.00121142	42.8574		PSMD5	Sepsis	Weighted mode	4	-0.0383511	0.118221	0.766936	-0.270064	0.193361	0.962375	0.763331	1.21332
TEX29	rs57971788	chr7	35356	0.000934315	33.0627		HS3ST5	Sepsis	MR Egger	5	0.0615749	0.196329	0.774343	-0.32323	0.44638	1.06351	0.723807	1.56265
TEX29	rs72760268	chr9	35361	0.00103158	36.5135		HS3ST5	Sepsis	Weighted median	5	0.0214547	0.0490766	0.66199	-0.0747355	0.117645	1.02169	0.927989	1.12484
PCDH9	rs192652452	chr13	35337	0.00278263	98.5985		HS3ST5	Sepsis	Inverse variance weighted	5	0.0484293	0.105358	0.645757	-0.158072	0.254931	1.04962	0.853788	1.29037
PCDH9	rs4396423	chr13	35341	0.00343892	121.947		HS3ST5	Sepsis	Simple mode	5	-0.0491081	0.132571	0.729844	-0.308947	0.210731	0.952078	0.73422	1.23458
PCDH9	rs9571710	chr13	35344	0.011719	419.084		HS3ST5	Sepsis	Weighted mode	5	0.0162305	0.0491423	0.757766	-0.0800883	0.112549	1.01636	0.923035	1.11913
PCDH9	rs5804316	chr13	35347	0.0134557	482.077		GAL3ST2	Sepsis	MR Egger	8	0.153215	0.15059	0.348205	-0.141941	0.448371	1.16558	0.867672	1.56576
PCDH9	rs7087507	chr10	35339	0.00125281	44.3262		GAL3ST2	Sepsis	Weighted median	8	-0.0645963	0.0473703	0.172679	-0.157442	0.0282494	0.937446	0.854326	1.02865
PCDH9	rs7310615	chr12	35358	0.00108057	38.2459		GAL3ST2	Sepsis	Inverse variance weighted	8	-0.0338613	0.057348	0.554887	-0.146263	0.0785408	0.966706	0.86393	1.08171
PCDH9	rs9738226	chr12	35353	0.00214131	75.8599		GAL3ST2	Sepsis	Simple mode	8	-0.191459	0.101152	0.100263	-0.389716	0.00679793	0.825753	0.677249	1.00682
PCDH9	rs7327146	chr13	35336	0.00121255	42.8962		GAL3ST2	Sepsis	Weighted mode	8	0.0417897	0.0482074	0.414736	-0.0526969	0.136276	1.04268	0.948668	1.146
PCDH9	rs147278277	chr13	35346	0.000975466	34.5105		SERPINB1	Sepsis	Inverse variance weighted	2	0.083907	0.179221	0.639659	-0.267367	0.435181	1.08753	0.765392	1.54524
PCDH9	rs950941	chr13	35347	0.00107835	38.1554		PCDHB2	Sepsis	MR Egger	6	0.233875	0.131892	0.150869	-0.0246327	0.492382	1.26349	0.975668	1.63621
PCDH9	rs2786946	chr13	35348	0.00549597	195.334		PCDHB2	Sepsis	Weighted median	6	-0.0370498	0.0628716	0.555664	-0.160278	0.0861784	0.963628	0.851907	1.09
PCDH9	rs55823018	chr16	35308	0.00102839	36.3456		PCDHB2	Sepsis	Inverse variance weighted	6	-0.052235	0.0670518	0.435966	-0.183657	0.0791866	0.949106	0.832222	1.08241
PCDH9	rs55714927	chr17	35358	0.00159519	56.4898		PCDHB2	Sepsis	Simple mode	6	-0.276442	0.159054	0.142705	-0.588187	0.0353036	0.758478	0.555333	1.03593
PCDH9	rs736289	chr19	35351	0.00105451	37.315		PCDHB2	Sepsis	Weighted mode	6	0.049754	0.0672897	0.492894	-0.0821339	0.181642	1.05101	0.921149	1.19918
PCDH9	rs142546236	chr22	35352	0.00132983	47.0721		CDYL2	Sepsis	MR Egger	5	-0.0215213	0.116184	0.864861	-0.249243	0.2062	0.978709	0.779391	1.229
PCDH9	rs11720167	chr3	35327	0.000852793	30.1506		CDYL2	Sepsis	Weighted median	5	0.0306904	0.0655355	0.639569	-0.0977592	0.15914	1.03117	0.906867	1.1725
PCDH9	rs3887925	chr3	35356	0.00135346	47.9149		CDYL2	Sepsis	Inverse variance weighted	5	0.0633014	0.0608447	0.298165	-0.0559541	0.182557	1.06535	0.945583	1.20028
PCDH9	rs7660227	chr4	35344	0.000877771	31.0494		CDYL2	Sepsis	Simple mode	5	0.188415	0.12153	0.195993	-0.0497844	0.426614	1.20733	0.951434	1.53206
PCDH9	rs700589	chr5	35332	0.00101643	35.9472		CDYL2	Sepsis	Weighted mode	5	0.0277519	0.0696423	0.710623	-0.108747	0.164251	1.02814	0.896957	1.17851
PCDH9	rs77341267	chr5	35357	0.000842811	29.8227		ADAM7	Sepsis	MR Egger	3	0.0189705	0.113057	0.894164	-0.20262	0.240561	1.01915	0.816588	1.27196
PCDH9	rs7840212	chr8	35360	0.00160163	56.7213		ADAM7	Sepsis	Weighted median	3	0.0496151	0.0510099	0.330724	-0.0503643	0.149595	1.05087	0.950883	1.16136
PCDH9	rs10984499	chr9	35333	0.00149167	52.7809		ADAM7	Sepsis	Inverse variance weighted	3	0.0469384	0.048805	0.336174	-0.0487195	0.142596	1.04806	0.952448	1.15326
ITM2C	rs10922098	chr1	35326	0.00273944	97.0339		ADAM7	Sepsis	Simple mode	3	0.0801104	0.081531	0.429415	-0.0796904	0.239911	1.08341	0.923402	1.27114
ITM2C	rs893522	chr3	35327	0.000927507	32.7946		ADAM7	Sepsis	Weighted mode	3	0.0510514	0.0547846	0.449784	-0.0563263	0.158429	1.05238	0.945231	1.17167
ITM2C	rs28573154	chr6	35428	0.00121485	43.0896		PROK2	Sepsis	MR Egger	10	0.017015	0.160431	0.918148	-0.29743	0.33146	1.01716	0.742725	1.393
ITM2C	rs148919153	chr9	35352	0.00126017	44.6033		PROK2	Sepsis	Weighted median	10	-0.0363729	0.0653293	0.57769	-0.164418	0.0916725	0.964281	0.848387	1.09601
PGLYRP3	rs141738509	chr1	35351	0.00117507	41.5866		PROK2	Sepsis	Inverse variance weighted	10	-0.0188824	0.0811934	0.816102	-0.178021	0.140257	0.981295	0.836925	1.15057
PGLYRP3	rs10922098	chr1	35326	0.0107749	384.758		PROK2	Sepsis	Simple mode	10	0.195012	0.140489	0.198505	-0.0803466	0.47037	1.21533	0.922796	1.60059
PGLYRP3	rs1047286	chr19	35360	0.000931619	32.9709		PROK2	Sepsis	Weighted mode	10	-0.0347347	0.0688176	0.62587	-0.169617	0.100148	0.965862	0.843988	1.10533
PGLYRP3	rs12478841	chr2	35361	0.000966031	34.1909		KERA	Sepsis	MR Egger	6	0.178807	0.116059	0.198249	-0.0486689	0.406282	1.19579	0.952496	1.50123
PGLYRP3	rs9864801	chr3	35327	0.00241836	85.6356		KERA	Sepsis	Weighted median	6	-0.029056	0.0501226	0.562118	-0.127296	0.0691843	0.971362	0.880473	1.07163
PGLYRP3	rs138073993	chr3	35327	0.000845607	29.8964		KERA	Sepsis	Inverse variance weighted	6	-0.0500067	0.0849404	0.556045	-0.21649	0.116477	0.951223	0.805341	1.12353
PGLYRP3	rs2075798	chr6	35429	0.00146909	52.1219		KERA	Sepsis	Simple mode	6	-0.285263	0.200707	0.214487	-0.67865	0.108123	0.751816	0.507302	1.11418
PGLYRP3	rs550671	chr6	35428	0.00335578	119.282		KERA	Sepsis	Weighted mode	6	0.0266542	0.0487898	0.608339	-0.0689739	0.122282	1.02701	0.933351	1.13007
SLITRK3	rs80336735	chr3	35330	0.00222213	78.6783		GRIA4	Sepsis	MR Egger	8	-0.0637241	0.14615	0.678075	-0.350179	0.222731	0.938264	0.704562	1.24948
SLITRK3	rs62282368	chr3	35328	0.0730049	2782.08		GRIA4	Sepsis	Weighted median	8	-0.12916	0.0705942	0.0673078	-0.267525	0.00920458	0.878833	0.765271	1.00925
SLITRK3	rs79598313	chr1	35358	0.00128891	45.6296		GRIA4	Sepsis	Inverse variance weighted	8	-0.161223	0.0631235	0.0106466	-0.284945	-0.037501	0.851102	0.752056	0.963193
SLITRK3	rs7540799	chr1	35349	0.000899215	31.8132		GRIA4	Sepsis	Simple mode	8	-0.204269	0.110758	0.107665	-0.421354	0.0128158	0.815243	0.656158	1.0129
SLITRK3	rs10761727	chr10	35339	0.00136698	48.3712		GRIA4	Sepsis	Weighted mode	8	-0.142951	0.0727683	0.0902235	-0.285577	-0.000325241	0.866796	0.75158	0.999675
SLITRK3	rs1519125	chr11	35357	0.000867965	30.7136		TMED2	Sepsis	MR Egger	3	0.00182178	0.722987	0.998396	-1.41523	1.41888	1.00182	0.242869	4.13247
SLITRK3	rs2259820	chr12	35353	0.00145006	51.3354		TMED2	Sepsis	Weighted median	3	-0.564418	0.154868	0.000267902	-0.867959	-0.260877	0.568691	0.419807	0.770376
SLITRK3	rs74397112	chr12	34856	0.000907094	31.6445		TMED2	Sepsis	Inverse variance weighted	3	-0.541725	0.133576	5.00174e-05	-0.803535	-0.279915	0.581744	0.447744	0.755848
SLITRK3	rs57526361	chr16	35358	0.000986206	34.9027		TMED2	Sepsis	Simple mode	3	-0.604655	0.207139	0.100053	-1.01065	-0.198663	0.546263	0.363983	0.819826
SLITRK3	rs56292801	chr16	35308	0.00146429	51.7739		TMED2	Sepsis	Weighted mode	3	-0.589053	0.184817	0.0859402	-0.951294	-0.226813	0.554852	0.386241	0.79707
SLITRK3	rs12601665	chr17	35353	0.00197002	69.7797		KLRG2	Sepsis	MR Egger	4	0.119441	0.106275	0.377835	-0.0888584	0.327741	1.12687	0.914975	1.38783
SLITRK3	rs28432811	chr17	35357	0.0011345	40.1558		KLRG2	Sepsis	Weighted median	4	0.124697	0.0627481	0.0468926	0.00171108	0.247684	1.13281	1.00171	1.28105
SLITRK3	rs273492	chr19	35342	0.00093897	33.2144		KLRG2	Sepsis	Inverse variance weighted	4	0.125361	0.0603468	0.03777	0.00708122	0.243641	1.13356	1.00711	1.27589
SLITRK3	rs41278228	chr20	34853	0.00190446	66.499		KLRG2	Sepsis	Simple mode	4	0.128148	0.0926948	0.260768	-0.0535337	0.30983	1.13672	0.947874	1.36319
SLITRK3	rs1154988	chr3	35349	0.00273542	96.9541		KLRG2	Sepsis	Weighted mode	4	0.124891	0.0709565	0.176618	-0.0141842	0.263965	1.13302	0.985916	1.30208
SLITRK3	rs2036291	chr3	35337	0.000848123	29.9939		CSGALNACT2	Sepsis	MR Egger	5	0.589099	0.174442	0.0431856	0.247192	0.931005	1.80236	1.28042	2.53706
SLITRK3	rs11924462	chr3	35329	0.00159603	56.473		CSGALNACT2	Sepsis	Weighted median	5	0.00651768	0.0718935	0.927765	-0.134394	0.147429	1.00654	0.874246	1.15885
SLITRK3	rs114464925	chr3	35342	0.00148602	52.5942		CSGALNACT2	Sepsis	Inverse variance weighted	5	-0.0900431	0.122483	0.46225	-0.33011	0.150024	0.913892	0.718845	1.16186
SLITRK3	rs147150049	chr3	35342	0.00205859	72.9007		CSGALNACT2	Sepsis	Simple mode	5	-0.0959469	0.23886	0.708451	-0.564112	0.372219	0.908512	0.568865	1.45095
SLITRK3	rs75357795	chr3	35342	0.00108382	38.3438		CSGALNACT2	Sepsis	Weighted mode	5	0.0213152	0.0657828	0.762155	-0.107619	0.150249	1.02154	0.89797	1.16212
SLITRK3	rs2111557	chr3	35345	0.00113151	40.0361		CLEC4G	Sepsis	MR Egger	4	0.15282	0.100811	0.268793	-0.0447698	0.35041	1.16512	0.956218	1.41965
SLITRK3	rs9462852	chr6	35355	0.00155788	55.1618		CLEC4G	Sepsis	Weighted median	4	-0.0506031	0.0581431	0.384125	-0.164564	0.0633573	0.950656	0.848264	1.06541
SLITRK3	rs2749005	chr6	35353	0.00125587	44.4521		CLEC4G	Sepsis	Inverse variance weighted	4	-0.0492337	0.072432	0.49668	-0.1912	0.0927331	0.951959	0.825967	1.09717
SLITRK3	rs7740107	chr6	35355	0.000972089	34.3997		CLEC4G	Sepsis	Simple mode	4	-0.26385	0.163875	0.205764	-0.585045	0.0573462	0.768089	0.557081	1.05902
SLITRK3	rs36170987	chr7	35310	0.00198444	70.206		CLEC4G	Sepsis	Weighted mode	4	0.0325833	0.0646056	0.648732	-0.0940437	0.15921	1.03312	0.910243	1.17258
SLITRK3	rs186735625	chr7	35362	0.00133473	47.2591		LRRC52	Sepsis	Wald ratio	1	-0.0606705	0.205844	0.768192	-0.464125	0.342784	0.941133	0.628685	1.40886
SLITRK3	rs148190310	chr7	35362	0.000938595	33.2199		CD300E	Sepsis	Inverse variance weighted	2	-0.39716	0.353876	0.261729	-1.09076	0.296437	0.672226	0.335962	1.34506
SLITRK3	rs2976842	chr8	35375	0.000844839	29.9098		SERPINH1	Sepsis	MR Egger	7	-0.117211	0.265381	0.677175	-0.637358	0.402936	0.889398	0.528687	1.49621
SLITRK3	rs722740	chr8	35337	0.0009589	33.9153		SERPINH1	Sepsis	Weighted median	7	-0.138358	0.0901877	0.125002	-0.315126	0.0384098	0.870787	0.729697	1.03916
SCGB1A1	rs187347153	chr1	35374	0.000861648	30.5045		SERPINH1	Sepsis	Inverse variance weighted	7	-0.0593531	0.0814986	0.466447	-0.21909	0.100384	0.942374	0.803249	1.1056
SCGB1A1	rs57585017	chr1	35370	0.00377375	133.976		SERPINH1	Sepsis	Simple mode	7	-0.163915	0.130715	0.256492	-0.420117	0.0922877	0.848815	0.65697	1.09668
SCGB1A1	rs12217103	chr1	35371	0.0263736	958.077		SERPINH1	Sepsis	Weighted mode	7	-0.144971	0.0942125	0.174784	-0.329627	0.0396857	0.865048	0.719192	1.04048
SCGB1A1	rs35496797	chr1	35375	0.00237715	84.2874		KLRB1	Sepsis	MR Egger	7	0.117661	0.101057	0.296831	-0.0804111	0.315733	1.12486	0.922737	1.37126
SCGB1A1	rs61767275	chr1	35375	0.00153638	54.4298		KLRB1	Sepsis	Weighted median	7	0.0734085	0.0518235	0.156626	-0.0281656	0.174983	1.07617	0.972227	1.19123
SCGB1A1	rs203688	chr1	35327	0.000932046	32.9553		KLRB1	Sepsis	Inverse variance weighted	7	0.0717726	0.046228	0.120524	-0.0188343	0.16238	1.07441	0.981342	1.17631
SCGB1A1	rs1126605	chr12	35378	0.00743052	264.83		KLRB1	Sepsis	Simple mode	7	0.0350607	0.108942	0.758499	-0.178466	0.248587	1.03568	0.836553	1.28221
SCGB1A1	rs1355538	chr3	35326	0.00252489	89.4148		KLRB1	Sepsis	Weighted mode	7	0.0792225	0.0515914	0.175547	-0.0218966	0.180342	1.08245	0.978341	1.19763
SCGB1A1	rs7614709	chr3	35356	0.00273159	96.8373		CD1A	Sepsis	MR Egger	6	0.0988289	0.166286	0.584276	-0.227092	0.42475	1.10388	0.796847	1.52921
SCGB1A1	rs143819005	chr7	35362	0.00100148	35.4477		CD1A	Sepsis	Weighted median	6	0.0109634	0.0579072	0.849836	-0.102535	0.124462	1.01102	0.902547	1.13254
MGAT1	rs634501	chr5	35309	0.00138103	48.8276		CD1A	Sepsis	Inverse variance weighted	6	-0.0401232	0.065783	0.541906	-0.169058	0.0888115	0.960671	0.84446	1.09287
MGAT1	rs10922098	chr1	35326	0.00195903	69.3365		CD1A	Sepsis	Simple mode	6	-0.129319	0.169679	0.480363	-0.461891	0.203252	0.878693	0.630091	1.22538
MGAT1	rs4448834	chr14	34957	0.0034861	122.283		CD1A	Sepsis	Weighted mode	6	0.0451642	0.0571532	0.465204	-0.0668561	0.157185	1.0462	0.93533	1.17021
MGAT1	rs28873836	chr19	35372	0.00109059	38.6162		HABP4	Sepsis	MR Egger	4	0.0543781	0.266742	0.857324	-0.468437	0.577193	1.05588	0.62598	1.78103
MGAT1	rs41285751	chr6	35429	0.00100692	35.708		HABP4	Sepsis	Weighted median	4	0.225709	0.110281	0.0406901	0.00955846	0.441859	1.25321	1.0096	1.5556
MGAT1	rs41556615	chr6	35427	0.00189079	67.1083		HABP4	Sepsis	Inverse variance weighted	4	0.205927	0.152568	0.177098	-0.0931054	0.50496	1.22866	0.911097	1.65692
CST8	rs10922094	chr1	35327	0.0100766	359.578		HABP4	Sepsis	Simple mode	4	0.290872	0.142287	0.133498	0.0119899	0.569753	1.33759	1.01206	1.76783
CST8	rs11535840	chr11	35361	0.00145417	51.4927		HABP4	Sepsis	Weighted mode	4	0.221162	0.113099	0.145495	-0.000512715	0.442837	1.24753	0.999487	1.55712
CST8	rs200957441	chr11	35361	0.0036501	129.537		PILRA	Sepsis	MR Egger	23	0.0139625	0.0278245	0.621024	-0.0405735	0.0684984	1.01406	0.960239	1.0709
CST8	rs117199639	chr11	35359	0.000925328	32.7471		PILRA	Sepsis	Weighted median	23	0.039357	0.0248123	0.112697	-0.00927516	0.0879891	1.04014	0.990768	1.09198
CST8	rs3748338	chr14	35324	0.00160036	56.6187		PILRA	Sepsis	Inverse variance weighted	23	0.00705081	0.0184453	0.702273	-0.0291021	0.0432037	1.00708	0.971317	1.04415
CST8	rs41324748	chr17	35351	0.00536046	190.508		PILRA	Sepsis	Simple mode	23	0.0547779	0.0348209	0.129961	-0.0134711	0.123027	1.05631	0.986619	1.13091
CST8	rs117517474	chr17	35358	0.00098876	34.9932		PILRA	Sepsis	Weighted mode	23	0.0324189	0.0246543	0.202073	-0.0159036	0.0807414	1.03295	0.984222	1.08409
CST8	rs4251784	chr17	35358	0.00454377	161.383		TOMM20L	Sepsis	MR Egger	8	0.0835963	0.112366	0.485004	-0.136642	0.303835	1.08719	0.872282	1.35504
CST8	rs112930619	chr17	35354	0.0253241	918.517		TOMM20L	Sepsis	Weighted median	8	-0.0466936	0.0494747	0.345278	-0.143664	0.0502768	0.95438	0.866179	1.05156
CST8	rs146038760	chr17	35350	0.0255047	925.137		TOMM20L	Sepsis	Inverse variance weighted	8	-0.0508221	0.0536272	0.343286	-0.155931	0.0542872	0.950448	0.855618	1.05579
CST8	rs150951362	chr17	35354	0.0325936	1191.07		TOMM20L	Sepsis	Simple mode	8	-0.206024	0.119846	0.12929	-0.440922	0.0288732	0.813813	0.643443	1.02929
CST8	rs139210698	chr17	35361	0.00181153	64.1702		TOMM20L	Sepsis	Weighted mode	8	0.024782	0.049094	0.629209	-0.0714423	0.121006	1.02509	0.93105	1.12863
CST8	rs1707652	chr3	35327	0.00147204	52.0765		SMPD1	Sepsis	MR Egger	26	-0.0190789	0.103786	0.855691	-0.222499	0.184341	0.981102	0.800516	1.20243
CST8	rs72548024	chr6	35427	0.0020255	71.8988		SMPD1	Sepsis	Weighted median	26	-0.00632361	0.0564384	0.910788	-0.116943	0.104296	0.993696	0.889636	1.10993
CST8	rs41285751	chr6	35429	0.00605185	215.704		SMPD1	Sepsis	Inverse variance weighted	26	-0.0105802	0.0515651	0.837431	-0.111648	0.0904873	0.989476	0.894359	1.09471
CST8	rs451652	chr6	35425	0.00531628	189.325		SMPD1	Sepsis	Simple mode	26	0.00205436	0.0888677	0.98174	-0.172126	0.176235	1.00206	0.841873	1.19272
CST8	rs67322126	chr6	35427	0.00114006	40.4328		SMPD1	Sepsis	Weighted mode	26	-0.00611507	0.0669335	0.927934	-0.137305	0.125075	0.993904	0.871704	1.13323
AXL	rs143728110	chr17	35359	0.00268565	95.2121		VSIG10	Sepsis	Wald ratio	1	0.215554	0.250496	0.38951	-0.275419	0.706526	1.24055	0.759254	2.02694
AXL	rs141462616	chr17	35358	0.000899225	31.8216		B4GALT6	Sepsis	MR Egger	16	0.00253123	0.0392959	0.949551	-0.0744887	0.0795511	1.00253	0.928218	1.0828
AXL	rs146211397	chr17	35355	0.0036238	128.578		B4GALT6	Sepsis	Weighted median	16	-0.00622979	0.03914	0.873537	-0.0829441	0.0704845	0.99379	0.920403	1.07303
AXL	rs11080372	chr17	35357	0.0040559	143.98		B4GALT6	Sepsis	Inverse variance weighted	16	-0.028527	0.031712	0.368351	-0.0906824	0.0336285	0.971876	0.913308	1.0342
AXL	rs4796158	chr17	35354	0.00130633	46.2417		B4GALT6	Sepsis	Simple mode	16	-0.0633388	0.0901512	0.493075	-0.240035	0.113358	0.938625	0.7866	1.12003
AXL	rs4603604	chr17	35354	0.0299379	1091.03		B4GALT6	Sepsis	Weighted mode	16	-0.00961929	0.0383112	0.805157	-0.0847093	0.0654707	0.990427	0.918779	1.06766
AXL	rs9330240	chr17	35366	0.0184173	663.529		HHIP	Sepsis	MR Egger	5	-0.071724	0.349372	0.850483	-0.756494	0.613046	0.930788	0.469309	1.84605
AXL	rs75240299	chr17	35368	0.00104971	37.163		HHIP	Sepsis	Weighted median	5	-0.122424	0.0884395	0.166276	-0.295766	0.0509173	0.884773	0.743962	1.05224
AXL	rs61080193	chr3	35334	0.000920662	32.5588		HHIP	Sepsis	Inverse variance weighted	5	-0.168211	0.17181	0.327553	-0.504958	0.168536	0.845175	0.603531	1.18357
AXL	rs113341849	chr3	35331	0.0184379	663.63		HHIP	Sepsis	Simple mode	5	-0.386115	0.240977	0.184351	-0.858429	0.0861991	0.679692	0.423827	1.09002
PUF60	rs10922094	chr1	35327	0.00153172	54.191		HHIP	Sepsis	Weighted mode	5	-0.134016	0.0962761	0.236326	-0.322717	0.0546853	0.874576	0.724179	1.05621
PUF60	rs4795734	chr17	35360	0.000870225	30.7962		A4GNT	Sepsis	MR Egger	4	-0.417204	0.706915	0.614873	-1.80276	0.968349	0.658887	0.164844	2.63359
PUF60	rs28873836	chr19	35372	0.00369927	131.329		A4GNT	Sepsis	Weighted median	4	0.022106	0.113495	0.845568	-0.200343	0.244555	1.02235	0.81845	1.27705
PUF60	rs4801902	chr19	35372	0.00105776	37.4526		A4GNT	Sepsis	Inverse variance weighted	4	0.121801	0.211257	0.564241	-0.292263	0.535864	1.12953	0.746572	1.70892
PUF60	rs3129754	chr6	35427	0.000938866	33.2906		A4GNT	Sepsis	Simple mode	4	0.0266785	0.141224	0.862222	-0.25012	0.303477	1.02704	0.778707	1.35456
SFTA2	rs10922098	chr1	35326	0.00688709	244.967		A4GNT	Sepsis	Weighted mode	4	-0.00193969	0.111468	0.987209	-0.220417	0.216537	0.998062	0.802185	1.24177
SFTA2	rs6445035	chr3	35327	0.00300151	106.347		GCNT4	Sepsis	MR Egger	4	-1.02314	0.665747	0.264149	-2.328	0.281727	0.359465	0.0974903	1.32542
SFTA2	rs3863087	chr3	35326	0.00114727	40.5727		GCNT4	Sepsis	Weighted median	4	-0.305203	0.150813	0.0430001	-0.600797	-0.00960819	0.736974	0.548375	0.990438
SFTA2	rs28573154	chr6	35428	0.0025372	90.1115		GCNT4	Sepsis	Inverse variance weighted	4	-0.290799	0.145405	0.0455082	-0.575793	-0.00580548	0.747666	0.562259	0.994211
SFTA2	rs7774739	chr6	35425	0.00204815	72.7007		GCNT4	Sepsis	Simple mode	4	-0.219582	0.199918	0.352296	-0.611422	0.172258	0.802854	0.542579	1.18798
POMK	rs10922098	chr1	35326	0.0124038	443.655		GCNT4	Sepsis	Weighted mode	4	-0.325462	0.164971	0.143049	-0.648805	-0.00211973	0.722193	0.52267	0.997883
POMK	rs141575023	chr14	34955	0.000998091	34.9211		SIGLEC15	Sepsis	MR Egger	5	-0.0426205	0.297477	0.895157	-0.625675	0.540434	0.958275	0.5349	1.71675
POMK	rs1047286	chr19	35360	0.000922992	32.6653		SIGLEC15	Sepsis	Weighted median	5	0.00222508	0.0699547	0.974626	-0.134886	0.139336	1.00223	0.873815	1.14951
POMK	rs2686395	chr3	35327	0.00286168	101.379		SIGLEC15	Sepsis	Inverse variance weighted	5	-0.0343865	0.123387	0.780485	-0.276226	0.207453	0.966198	0.758641	1.23054
POMK	rs3099847	chr6	35426	0.000841769	29.844		SIGLEC15	Sepsis	Simple mode	5	0.10471	0.222405	0.662305	-0.331204	0.540624	1.11039	0.718059	1.71708
POMK	rs555007	chr6	35429	0.00149553	53.0616		SIGLEC15	Sepsis	Weighted mode	5	0.0431264	0.0778535	0.609125	-0.109466	0.195719	1.04407	0.896312	1.21619
POMK	rs550671	chr6	35428	0.00395	140.488		BTNL3	Sepsis	MR Egger	3	1.35857	0.636058	0.278756	0.1119	2.60525	3.89064	1.1184	13.5346
NDUFS4	rs7535761	chr1	35344	0.00128195	45.3648		BTNL3	Sepsis	Weighted median	3	-0.0592009	0.0832255	0.476879	-0.222323	0.103921	0.942517	0.800657	1.10951
NDUFS4	rs6660584	chr1	35350	0.00145843	51.6279		BTNL3	Sepsis	Inverse variance weighted	3	-0.0527586	0.127836	0.679821	-0.303316	0.197799	0.948609	0.738365	1.21872
NDUFS4	rs6664577	chr1	35340	0.00256679	90.9387		BTNL3	Sepsis	Simple mode	3	-0.301059	0.207234	0.283453	-0.707237	0.105119	0.740034	0.493004	1.11084
NDUFS4	rs77333802	chr1	35327	0.00132889	47.0054		BTNL3	Sepsis	Weighted mode	3	0.0839523	0.0936813	0.464744	-0.099663	0.267568	1.08758	0.905142	1.30678
NDUFS4	rs12035228	chr1	35325	0.00354962	125.83		EBI3	Sepsis	MR Egger	19	0.0149459	0.0381798	0.700321	-0.0598865	0.0897783	1.01506	0.941871	1.09393
NDUFS4	rs11588705	chr1	35325	0.0255011	924.348		EBI3	Sepsis	Weighted median	19	0.00539818	0.0261838	0.836662	-0.0459222	0.0567185	1.00541	0.955116	1.05836
NDUFS4	rs148789508	chr1	35325	0.00402645	142.801		EBI3	Sepsis	Inverse variance weighted	19	-0.00825075	0.0252596	0.743941	-0.0577596	0.0412581	0.991783	0.943877	1.04212
NDUFS4	rs151334895	chr1	35323	0.0323308	1180.11		EBI3	Sepsis	Simple mode	19	-0.0247218	0.0505287	0.630565	-0.123758	0.0743144	0.975581	0.883594	1.07715
NDUFS4	rs116119767	chr1	35325	0.00520902	184.962		EBI3	Sepsis	Weighted mode	19	0.00317188	0.0244555	0.898242	-0.0447609	0.0511047	1.00318	0.956226	1.05243
NDUFS4	rs72732236	chr1	35324	0.0124568	445.551		HNRNPDL	Sepsis	MR Egger	4	-0.538306	0.4834	0.38135	-1.48577	0.409159	0.583736	0.226328	1.50555
NDUFS4	rs79707161	chr1	35324	0.0092581	330.071		HNRNPDL	Sepsis	Weighted median	4	-0.141302	0.125211	0.259102	-0.386715	0.10411	0.868227	0.679285	1.10972
NDUFS4	rs114990940	chr1	35326	0.00830463	295.809		HNRNPDL	Sepsis	Inverse variance weighted	4	-0.0730392	0.147408	0.620253	-0.361958	0.215879	0.929564	0.696312	1.24095
NDUFS4	rs10801548	chr1	35326	0.087283	3378.03		HNRNPDL	Sepsis	Simple mode	4	-0.198214	0.165834	0.31786	-0.523249	0.126822	0.820195	0.592592	1.13521
NDUFS4	rs139784897	chr1	35326	0.0167252	600.851		HNRNPDL	Sepsis	Weighted mode	4	-0.144108	0.118594	0.311225	-0.376553	0.088337	0.865794	0.686223	1.09236
NDUFS4	rs35788722	chr1	35327	0.0220908	797.987		BRAT1	Sepsis	Inverse variance weighted	2	-0.832447	0.320206	0.00932985	-1.46005	-0.204844	0.434984	0.232225	0.814775
NDUFS4	rs112454880	chr1	35327	0.00946033	337.378		FAM163B	Sepsis	MR Egger	6	-0.141305	0.110476	0.270037	-0.357838	0.0752275	0.868224	0.699186	1.07813
NDUFS4	rs191086600	chr1	35326	0.0130034	465.383		FAM163B	Sepsis	Weighted median	6	-0.0849632	0.0488935	0.0822605	-0.180794	0.0108681	0.918546	0.834607	1.01093
NDUFS4	rs384006	chr1	35326	0.0180342	648.74		FAM163B	Sepsis	Inverse variance weighted	6	-0.0599464	0.0702106	0.393211	-0.197559	0.0776663	0.941815	0.820732	1.08076
NDUFS4	rs462382	chr1	35323	0.287668	14264		FAM163B	Sepsis	Simple mode	6	-0.0213272	0.0942545	0.829949	-0.206066	0.163412	0.978899	0.813779	1.17752
NDUFS4	rs187739503	chr1	35326	0.0202799	731.194		FAM163B	Sepsis	Weighted mode	6	-0.0843269	0.0454504	0.1227	-0.17341	0.00475583	0.919131	0.840793	1.00477
NDUFS4	rs148056042	chr1	35326	0.0160647	576.733		DSC1	Sepsis	MR Egger	7	0.250534	0.28041	0.412547	-0.29907	0.800138	1.28471	0.741508	2.22585
NDUFS4	rs147814709	chr1	35326	0.0133624	478.408		DSC1	Sepsis	Weighted median	7	0.0145217	0.0910519	0.873285	-0.16394	0.192983	1.01463	0.848793	1.21286
NDUFS4	rs142565493	chr1	35326	0.00930918	331.927		DSC1	Sepsis	Inverse variance weighted	7	-0.130806	0.105876	0.216658	-0.338323	0.0767111	0.877388	0.712965	1.07973
NDUFS4	rs191076788	chr1	35326	0.0104624	373.482		DSC1	Sepsis	Simple mode	7	-0.0675259	0.178822	0.718713	-0.418016	0.282965	0.934703	0.658351	1.32706
NDUFS4	rs149681097	chr1	35329	0.0032645	115.703		DSC1	Sepsis	Weighted mode	7	0.00562482	0.0888593	0.951584	-0.168539	0.179789	1.00564	0.844898	1.19696
NDUFS4	rs185873389	chr1	35352	0.00102521	36.2785		C6orf89	Sepsis	MR Egger	4	0.278689	0.208792	0.313616	-0.130544	0.687921	1.3214	0.877618	1.98958
NDUFS4	rs2635536	chr14	35319	0.0010672	37.7304		C6orf89	Sepsis	Weighted median	4	0.160927	0.0874855	0.0658456	-0.0105443	0.332399	1.1746	0.989511	1.39431
NDUFS4	rs76645026	chr2	35355	0.00085519	30.2594		C6orf89	Sepsis	Inverse variance weighted	4	0.0654241	0.152205	0.66731	-0.232897	0.363745	1.06761	0.792235	1.43871
NDUFS4	rs144743753	chr2	35356	0.000844191	29.8707		C6orf89	Sepsis	Simple mode	4	0.131626	0.12927	0.383536	-0.121744	0.384995	1.14068	0.885375	1.46961
NDUFS4	rs7580569	chr2	35343	0.00141386	50.038		C6orf89	Sepsis	Weighted mode	4	0.162838	0.087101	0.158328	-0.00788053	0.333556	1.17685	0.99215	1.39592
NDUFS4	rs138259153	chr2	35343	0.0010042	35.5251		MRAP2	Sepsis	Inverse variance weighted	2	-0.455167	0.398387	0.253236	-1.23601	0.325672	0.634342	0.290542	1.38496
NDUFS4	rs1250258	chr2	35343	0.00886613	316.141		LCTL	Sepsis	Inverse variance weighted	2	0.0188114	0.140943	0.893823	-0.257437	0.29506	1.01899	0.77303	1.34321
NDUFS4	rs4674006	chr2	35343	0.00178199	63.0896		OSMR	Sepsis	MR Egger	4	-0.350355	0.348737	0.420868	-1.03388	0.33317	0.704438	0.355625	1.39538
NDUFS4	rs74576202	chr4	35343	0.000919861	32.5387		OSMR	Sepsis	Weighted median	4	0.0172352	0.0867869	0.842582	-0.152867	0.187338	1.01738	0.858244	1.20603
CLGN	rs2270000	chr1	35351	0.00126774	44.8703		OSMR	Sepsis	Inverse variance weighted	4	0.00569998	0.0764395	0.940558	-0.144122	0.155521	1.00572	0.865783	1.16827
CLGN	rs144558125	chr1	35352	0.00119214	42.1923		OSMR	Sepsis	Simple mode	4	0.0924606	0.111179	0.46662	-0.12545	0.310371	1.09687	0.8821	1.36393
CLGN	rs79906664	chr1	35352	0.00294353	104.361		OSMR	Sepsis	Weighted mode	4	0.0226404	0.0945895	0.826252	-0.162755	0.208036	1.0229	0.849799	1.23126
CLGN	rs6696924	chr1	35357	0.0376749	1384.14		TMPRSS11B	Sepsis	Wald ratio	1	-0.715618	0.272326	0.00859388	-1.24938	-0.18186	0.48889	0.286683	0.833718
CLGN	rs41286846	chr1	35358	0.00631359	224.642		STMN2	Sepsis	MR Egger	4	-0.270729	0.343656	0.513359	-0.944294	0.402837	0.762823	0.388954	1.49606
CLGN	rs4912425	chr1	35358	0.00682672	243.025		STMN2	Sepsis	Weighted median	4	-0.0976336	0.098945	0.323767	-0.291566	0.0962987	0.906981	0.747093	1.10109
CLGN	rs155298	chr1	35356	0.00100486	35.5615		STMN2	Sepsis	Inverse variance weighted	4	-0.0675743	0.0868276	0.436417	-0.237756	0.102608	0.934658	0.788395	1.10806
CLGN	rs139128791	chr1	35326	0.000932427	32.9678		STMN2	Sepsis	Simple mode	4	-0.0846944	0.137211	0.580751	-0.353628	0.184239	0.918793	0.702136	1.2023
CLGN	rs28399664	chr19	35355	0.00101017	35.7487		STMN2	Sepsis	Weighted mode	4	-0.0982834	0.11966	0.471636	-0.332817	0.13625	0.906392	0.716901	1.14597
CLGN	rs118170342	chr19	35356	0.000878299	31.0787		ASPRV1	Sepsis	MR Egger	11	-0.156837	0.104323	0.166994	-0.36131	0.0476362	0.854843	0.696763	1.04879
CLGN	rs1065853	chr19	35354	0.00774563	275.961		ASPRV1	Sepsis	Weighted median	11	-0.0133757	0.0729791	0.854577	-0.156415	0.129663	0.986713	0.855204	1.13844
CLGN	rs1707652	chr3	35327	0.000873305	30.8765		ASPRV1	Sepsis	Inverse variance weighted	11	-0.0362152	0.0526267	0.491357	-0.139364	0.0669332	0.964433	0.869912	1.06922
CLGN	rs138772443	chr9	35263	0.00086314	30.4615		ASPRV1	Sepsis	Simple mode	11	0.00481121	0.138068	0.972888	-0.265803	0.275425	1.00482	0.76659	1.31709
CLGN	rs908830	chr9	35248	0.00920315	327.387		ASPRV1	Sepsis	Weighted mode	11	0.00248256	0.0949238	0.97965	-0.183568	0.188533	1.00249	0.832295	1.20748
HTN3	rs115000417	chr4	35345	0.00997673	356.161		STX8	Sepsis	MR Egger	3	-0.265692	0.46982	0.672345	-1.18654	0.655156	0.766675	0.305276	1.92544
HTN3	rs376023333	chr4	35346	0.000984115	34.8168		STX8	Sepsis	Weighted median	3	-0.145548	0.146716	0.32118	-0.433111	0.142016	0.864549	0.648488	1.15259
HTN3	rs74801295	chr4	35334	0.00112522	39.8011		STX8	Sepsis	Inverse variance weighted	3	-0.115213	0.127266	0.365309	-0.364654	0.134228	0.891176	0.694437	1.14365
HTN3	rs10863962	chr1	35362	0.00176887	62.658		STX8	Sepsis	Simple mode	3	-0.185941	0.170702	0.389791	-0.520518	0.148635	0.830322	0.594213	1.16025
HTN3	rs10832961	chr11	35371	0.00157864	55.9232		STX8	Sepsis	Weighted mode	3	-0.164819	0.159298	0.40954	-0.477043	0.147405	0.848048	0.620616	1.15882
HTN3	rs7398041	chr12	35378	0.0174364	627.777		NTM	Sepsis	MR Egger	12	-0.0970842	0.0666511	0.175896	-0.22772	0.0335519	0.90748	0.796347	1.03412
HTN3	rs61930005	chr12	35363	0.00153125	54.2295		NTM	Sepsis	Weighted median	12	-0.0744952	0.0318589	0.0193725	-0.136939	-0.0120517	0.928212	0.872024	0.988021
HTN3	rs4423274	chr12	35363	0.00195193	69.1573		NTM	Sepsis	Inverse variance weighted	12	-0.0613449	0.0358516	0.0870668	-0.131614	0.00892428	0.940499	0.876679	1.00896
HTN3	rs848097	chr14	35348	0.00088365	31.2611		NTM	Sepsis	Simple mode	12	-0.0268124	0.0546805	0.633523	-0.133986	0.0803614	0.973544	0.874602	1.08368
HTN3	rs227727	chr17	35359	0.000858153	30.3678		NTM	Sepsis	Weighted mode	12	-0.075237	0.0320213	0.0385149	-0.137999	-0.0124753	0.927524	0.8711	0.987602
HTN3	rs4793442	chr17	35359	0.00136384	48.2872		GALNT13	Sepsis	MR Egger	4	0.534984	0.477053	0.378668	-0.40004	1.47001	1.70742	0.670293	4.34927
HTN3	rs681343	chr19	35365	0.00641191	228.208		GALNT13	Sepsis	Weighted median	4	0.19289	0.136538	0.15774	-0.0747257	0.460505	1.21275	0.927998	1.58487
HTN3	rs61762319	chr3	35328	0.00141719	50.1347		GALNT13	Sepsis	Inverse variance weighted	4	0.117347	0.116807	0.315079	-0.111595	0.34629	1.12451	0.894406	1.41381
HTN3	rs150022487	chr4	35351	0.00206366	73.0991		GALNT13	Sepsis	Simple mode	4	0.210234	0.187483	0.343803	-0.157233	0.577701	1.23397	0.854505	1.78194
HTN3	rs13357659	chr5	35348	0.0031029	110.017		GALNT13	Sepsis	Weighted mode	4	0.207058	0.182003	0.337898	-0.149667	0.563784	1.23005	0.860995	1.75731
HTN3	rs12517853	chr5	35337	0.00110587	39.1192		CEACAM4	Sepsis	Inverse variance weighted	2	-0.0342778	0.282142	0.903302	-0.587275	0.51872	0.966303	0.55584	1.67988
HTN3	rs3749751	chr5	35348	0.00356196	126.351		PLA2R1	Sepsis	MR Egger	19	-0.0138779	0.0526753	0.795362	-0.117122	0.0893657	0.986218	0.889477	1.09348
APMAP	rs6049886	chr20	35354	0.00205041	72.635		PLA2R1	Sepsis	Weighted median	19	0.012029	0.0424279	0.776781	-0.0711296	0.0951876	1.0121	0.931341	1.09987
APMAP	rs6036977	chr20	35354	0.00472182	167.718		PLA2R1	Sepsis	Inverse variance weighted	19	-0.0283531	0.0345699	0.41212	-0.0961101	0.0394038	0.972045	0.908364	1.04019
APMAP	rs10922098	chr1	35326	0.00176181	62.3439		PLA2R1	Sepsis	Simple mode	19	-0.011714	0.0823572	0.888475	-0.173134	0.149706	0.988354	0.841025	1.16149
APMAP	rs11417460	chr10	35335	0.000941219	33.2874		PLA2R1	Sepsis	Weighted mode	19	-0.0078554	0.0324433	0.811419	-0.0714443	0.0557335	0.992175	0.931048	1.05732
APMAP	rs1355538	chr3	35326	0.00222105	78.6311		GNGT2	Sepsis	Wald ratio	1	0.612029	0.299752	0.0411728	0.0245153	1.19954	1.84417	1.02482	3.3186
TOR1AIP1	rs1926446	chr13	35349	0.00133775	47.3487		CYB5D2	Sepsis	MR Egger	7	0.0377137	0.0660297	0.592603	-0.0917045	0.167132	1.03843	0.912375	1.18191
TOR1AIP1	rs2848407	chr2	35337	0.00160422	56.7761		CYB5D2	Sepsis	Weighted median	7	0.0496394	0.0471053	0.291975	-0.0426869	0.141966	1.05089	0.958211	1.15254
TOR1AIP1	rs4089292	chr2	35338	0.00664721	236.458		CYB5D2	Sepsis	Inverse variance weighted	7	0.0361286	0.0485298	0.456597	-0.0589898	0.131247	1.03679	0.942716	1.14025
TOR1AIP1	rs140489194	chr2	35338	0.00766331	272.882		CYB5D2	Sepsis	Simple mode	7	0.0869316	0.105303	0.440646	-0.119461	0.293325	1.09082	0.887398	1.34088
TOR1AIP1	rs56125452	chr2	35350	0.000851603	30.1281		CYB5D2	Sepsis	Weighted mode	7	0.0434889	0.046874	0.389318	-0.0483842	0.135362	1.04445	0.952768	1.14495
TOR1AIP1	rs451637	chr6	35429	0.00344395	122.431		CALN1	Sepsis	MR Egger	4	0.241917	0.312398	0.519715	-0.370383	0.854217	1.27369	0.69047	2.34953
TOR1AIP1	rs137893789	chr6	35429	0.00454082	161.602		CALN1	Sepsis	Weighted median	4	-0.00617481	0.0768216	0.935936	-0.156745	0.144396	0.993844	0.854922	1.15534
TOR1AIP1	rs35580488	chr6	35427	0.00117363	41.6245		CALN1	Sepsis	Inverse variance weighted	4	-0.047979	0.126895	0.705355	-0.296693	0.200734	0.953154	0.743272	1.2223
TOR1AIP1	rs9281658	chr6	35404	0.00251889	89.3989		CALN1	Sepsis	Simple mode	4	0.0449265	0.228899	0.85694	-0.403716	0.493569	1.04595	0.667834	1.63815
TOR1AIP1	rs370779031	chr6	35426	0.00167212	59.3324		CALN1	Sepsis	Weighted mode	4	0.0587492	0.078031	0.506207	-0.0941916	0.21169	1.06051	0.910108	1.23576
HTN1	rs2511241	chr11	35354	0.00206062	72.9975		CD58	Sepsis	MR Egger	3	-0.00320555	0.0638891	0.968085	-0.128428	0.122017	0.9968	0.879477	1.12977
HTN1	rs11699344	chr20	35371	0.000934693	33.0901		CD58	Sepsis	Weighted median	3	-0.0949856	0.0543539	0.0805436	-0.201519	0.011548	0.909386	0.817488	1.01161
HTN1	rs149110519	chr6	35349	0.00445454	158.159		CD58	Sepsis	Inverse variance weighted	3	-0.1191	0.1055	0.258936	-0.32588	0.0876798	0.887719	0.721892	1.09164
HTN1	rs13312419	chr7	35354	0.00320126	113.534		CD58	Sepsis	Simple mode	3	-0.260212	0.281196	0.452461	-0.811355	0.290931	0.770888	0.444256	1.33767
HTN1	rs11771936	chr7	35356	0.0208294	752.067		CD58	Sepsis	Weighted mode	3	-0.0750222	0.054049	0.299528	-0.180958	0.0309138	0.927723	0.83447	1.0314
HTN1	rs13245946	chr7	35357	0.000912705	32.2982		PLEKHA4	Sepsis	MR Egger	3	1.21689	0.829363	0.380845	-0.408657	2.84244	3.37668	0.664542	17.1577
PLOD3	rs142309161	chr7	35355	0.00374384	132.853		PLEKHA4	Sepsis	Weighted median	3	-0.0211541	0.119014	0.858924	-0.254421	0.212113	0.979068	0.775365	1.23629
PLOD3	rs62465594	chr7	35355	0.000848888	30.0362		PLEKHA4	Sepsis	Inverse variance weighted	3	-0.0865614	0.192362	0.652716	-0.463591	0.290468	0.917079	0.629021	1.33705
PLOD3	rs2477664	chr10	35339	0.00166271	58.8531		PLEKHA4	Sepsis	Simple mode	3	-0.0895646	0.265356	0.767853	-0.609662	0.430533	0.914329	0.543535	1.53808
PLOD3	rs692719	chr10	35340	0.00151476	53.6097		PLEKHA4	Sepsis	Weighted mode	3	0.0627238	0.12658	0.669322	-0.185374	0.310821	1.06473	0.830794	1.36455
PLOD3	rs7964859	chr12	35352	0.00120472	42.6384		SRL	Sepsis	MR Egger	5	0.126734	0.143987	0.44357	-0.15548	0.408948	1.13512	0.856004	1.50523
PLOD3	rs9862378	chr3	35345	0.000851793	30.1306		SRL	Sepsis	Weighted median	5	-0.0767791	0.0698971	0.272004	-0.213777	0.0602193	0.926094	0.807528	1.06207
PLOD3	rs149062332	chr3	35355	0.000892633	31.5854		SRL	Sepsis	Inverse variance weighted	5	-0.0917195	0.0934592	0.326403	-0.2749	0.0914607	0.912361	0.759648	1.09577
PLOD3	rs80028711	chr5	35359	0.00138422	49.0099		SRL	Sepsis	Simple mode	5	-0.155669	0.11848	0.259173	-0.38789	0.0765528	0.855843	0.678487	1.07956
PLOD3	rs72816176	chr5	35358	0.000915296	32.3909		SRL	Sepsis	Weighted mode	5	-0.0833018	0.0713501	0.307853	-0.223148	0.0565443	0.920073	0.799997	1.05817
PLOD3	rs17691833	chr5	35355	0.000936595	33.1425		STX6	Sepsis	MR Egger	3	1.13314	0.385215	0.208618	0.378119	1.88816	3.10539	1.45954	6.60721
PLOD3	rs77339260	chr7	35353	0.00300312	106.483		STX6	Sepsis	Weighted median	3	-0.0552179	0.100725	0.583551	-0.252639	0.142203	0.946279	0.776748	1.15281
PLOD3	rs144769653	chr7	35356	0.00174434	61.7771		STX6	Sepsis	Inverse variance weighted	3	-0.0754584	0.239465	0.752676	-0.54481	0.393893	0.927318	0.579952	1.48274
PLOD3	rs117207573	chr7	35346	0.000869855	30.7709		STX6	Sepsis	Simple mode	3	-0.137296	0.229909	0.610994	-0.587918	0.313326	0.871712	0.555483	1.36797
MPZ	rs2802788	chr1	35356	0.00171344	60.681		STX6	Sepsis	Weighted mode	3	-0.0103734	0.109805	0.933347	-0.225591	0.204845	0.98968	0.798044	1.22733
MPZ	rs28417369	chr1	35346	0.0026761	94.8378		PLD3	Sepsis	MR Egger	4	-1.13784	0.517787	0.159089	-2.1527	-0.122972	0.320512	0.11617	0.884288
MPZ	rs7529009	chr1	35344	0.0212054	765.679		PLD3	Sepsis	Weighted median	4	0.00951522	0.145933	0.948013	-0.276514	0.295545	1.00956	0.758423	1.34386
MPZ	rs6541311	chr1	35348	0.00748253	266.472		PLD3	Sepsis	Inverse variance weighted	4	-0.0637934	0.176846	0.718302	-0.410411	0.282824	0.938199	0.663378	1.32687
MPZ	rs79242340	chr1	35348	0.000958524	33.9125		PLD3	Sepsis	Simple mode	4	0.16743	0.254683	0.557858	-0.331749	0.666608	1.18226	0.717668	1.94762
MPZ	rs78931415	chr1	35351	0.00101239	35.8232		PLD3	Sepsis	Weighted mode	4	0.137696	0.252916	0.624003	-0.35802	0.633412	1.14763	0.699059	1.88403
MPZ	rs114459700	chr1	35352	0.00223405	79.1505		CLEC2A	Sepsis	MR Egger	6	-0.0579929	0.0666959	0.433632	-0.188717	0.072731	0.943657	0.828021	1.07544
MPZ	rs139349382	chr12	35353	0.00109071	38.5998		CLEC2A	Sepsis	Weighted median	6	-0.014709	0.0577548	0.798971	-0.127908	0.0984904	0.985399	0.879934	1.1035
MPZ	rs147712570	chr12	35351	0.00143606	50.8364		CLEC2A	Sepsis	Inverse variance weighted	6	0.0141967	0.0536983	0.791489	-0.091052	0.119445	1.0143	0.91297	1.12687
MPZ	rs75327292	chr12	35349	0.00258054	91.4503		CLEC2A	Sepsis	Simple mode	6	0.0492693	0.123713	0.706878	-0.193208	0.291746	1.0505	0.824311	1.33876
MPZ	rs117801489	chr12	35349	0.0156759	562.921		CLEC2A	Sepsis	Weighted mode	6	-0.0176359	0.0586452	0.775729	-0.132581	0.0973087	0.982519	0.875832	1.1022
MPZ	rs12581309	chr12	35348	0.00233436	82.7034		CLEC10A	Sepsis	MR Egger	4	0.393701	0.682345	0.622241	-0.943694	1.7311	1.48246	0.389188	5.64684
MPZ	rs370212152	chr14	35347	0.00142679	50.5021		CLEC10A	Sepsis	Weighted median	4	-0.00732733	0.107745	0.945781	-0.218507	0.203852	0.992699	0.803718	1.22612
MPZ	rs8035692	chr15	35364	0.00102202	36.1776		CLEC10A	Sepsis	Inverse variance weighted	4	-0.119579	0.171119	0.484674	-0.454972	0.215814	0.887294	0.634465	1.24087
MPZ	rs6759217	chr2	35339	0.000905316	32.0201		CLEC10A	Sepsis	Simple mode	4	-0.0350303	0.160629	0.841357	-0.349863	0.279803	0.965576	0.704785	1.32287
MPZ	rs6746339	chr2	35330	0.000870838	30.7918		CLEC10A	Sepsis	Weighted mode	4	0.0375289	0.109763	0.75497	-0.177607	0.252664	1.03824	0.837272	1.28745
MPZ	rs1042445	chr3	35356	0.00373428	132.516		BET1L	Sepsis	MR Egger	4	0.83229	0.565172	0.278732	-0.275447	1.94003	2.29858	0.759233	6.95894
MPZ	rs13107325	chr4	35331	0.00207956	73.6218		BET1L	Sepsis	Weighted median	4	-0.0624339	0.136568	0.647554	-0.330107	0.20524	0.939475	0.718846	1.22782
MPZ	rs10755398	chr6	35323	0.000863436	30.5238		BET1L	Sepsis	Inverse variance weighted	4	-0.130257	0.196713	0.507863	-0.515815	0.255301	0.87787	0.597014	1.29085
MPZ	rs117350387	chr7	35344	0.00126379	44.7214		BET1L	Sepsis	Simple mode	4	-0.247722	0.303021	0.473523	-0.841642	0.346198	0.780577	0.431002	1.41368
MPZ	rs3217964	chr7	35342	0.00381827	135.455		BET1L	Sepsis	Weighted mode	4	0.053891	0.13213	0.710735	-0.205083	0.312865	1.05537	0.81458	1.36734
MPZ	rs4724390	chr7	35335	0.000968104	34.2392		SPINK7	Sepsis	MR Egger	8	0.403358	0.227431	0.126503	-0.0424075	0.849123	1.49684	0.958479	2.3376
MPZ	rs13269700	chr8	35359	0.000975847	34.5367		SPINK7	Sepsis	Weighted median	8	-0.14708	0.111258	0.186176	-0.365145	0.0709849	0.863225	0.694096	1.07356
LRP2	rs10922098	chr1	35326	0.0053293	189.261		SPINK7	Sepsis	Inverse variance weighted	8	-0.198243	0.124795	0.112161	-0.442841	0.0463546	0.820171	0.64221	1.04745
LRP2	rs1706435	chr3	35327	0.00155116	54.88		SPINK7	Sepsis	Simple mode	8	-0.582857	0.26036	0.0601972	-1.09316	-0.0725508	0.558301	0.335155	0.930019
LRP2	rs3129957	chr6	35427	0.00109373	38.7879		SPINK7	Sepsis	Weighted mode	8	0.0316926	0.112326	0.78599	-0.188467	0.251852	1.0322	0.828228	1.28641
MSMB	rs12412427	chr10	35314	0.00239449	84.7572		MUCL1	Sepsis	Inverse variance weighted	2	-0.00646089	0.189589	0.972815	-0.378056	0.365134	0.99356	0.685192	1.44071
MSMB	rs144584548	chr10	35316	0.0124639	445.705		UCMA	Sepsis	MR Egger	10	-0.104082	0.086338	0.262445	-0.273305	0.0651401	0.901151	0.760861	1.06731
MSMB	rs79786386	chr10	35313	0.0289035	1050.99		UCMA	Sepsis	Weighted median	10	-0.0747976	0.0614634	0.223625	-0.195266	0.0456706	0.927931	0.822616	1.04673
MSMB	rs61850100	chr10	35315	0.119295	4783.27		UCMA	Sepsis	Inverse variance weighted	10	-0.034704	0.0639121	0.587132	-0.159972	0.0905636	0.965891	0.852168	1.09479
MSMB	rs200779162	chr10	35315	0.0331216	1209.69		UCMA	Sepsis	Simple mode	10	-0.0995885	0.115244	0.409942	-0.325466	0.126289	0.90521	0.722191	1.13461
MSMB	rs77567868	chr10	35315	0.0127472	455.953		UCMA	Sepsis	Weighted mode	10	-0.0823568	0.0660755	0.24408	-0.211865	0.0471511	0.920943	0.809074	1.04828
MSMB	rs28710245	chr10	35314	0.00100822	35.6381		NRG3	Sepsis	Inverse variance weighted	2	0.189875	0.222511	0.393477	-0.246247	0.625997	1.2091	0.781729	1.87011
MSMB	rs61833942	chr10	35363	0.000845153	29.9107		LRRK2	Sepsis	MR Egger	8	-0.225269	0.279555	0.451097	-0.773197	0.322659	0.798301	0.461535	1.38079
MSMB	rs2256455	chr10	35345	0.0010023	35.4598		LRRK2	Sepsis	Weighted median	8	-0.155256	0.0917586	0.0906454	-0.335103	0.024591	0.856196	0.715265	1.0249
MSMB	rs17505094	chr10	35347	0.00256341	90.8366		LRRK2	Sepsis	Inverse variance weighted	8	-0.169675	0.0696757	0.014883	-0.30624	-0.0331108	0.843939	0.73621	0.967431
MSMB	rs11009654	chr10	35335	0.00121045	42.8207		LRRK2	Sepsis	Simple mode	8	-0.236695	0.165352	0.195392	-0.560785	0.0873948	0.789232	0.570761	1.09133
MSMB	rs138342429	chr10	35331	0.0014192	50.2101		LRRK2	Sepsis	Weighted mode	8	-0.254489	0.157437	0.150032	-0.563066	0.0540883	0.775313	0.56946	1.05558
MSMB	rs2486502	chr10	35327	0.00146003	51.6511		IL5	Sepsis	MR Egger	3	3.30362	3.11838	0.481643	-2.80842	9.41565	27.2109	0.0603005	12279.1
MSMB	rs1451189	chr10	35327	0.00101424	35.8645		IL5	Sepsis	Weighted median	3	0.231725	0.206573	0.261966	-0.173159	0.636608	1.26077	0.841004	1.89006
MSMB	rs141362236	chr10	35326	0.00257948	91.3534		IL5	Sepsis	Inverse variance weighted	3	0.172039	0.340277	0.613149	-0.494905	0.838982	1.18772	0.609629	2.31401
MSMB	rs36126966	chr10	35320	0.000892141	31.5368		IL5	Sepsis	Simple mode	3	0.343727	0.325144	0.401272	-0.293555	0.981008	1.41019	0.745609	2.66714
MSMB	rs61859378	chr10	35313	0.00436974	154.977		IL5	Sepsis	Weighted mode	3	0.295325	0.266361	0.383014	-0.226742	0.817392	1.34356	0.797126	2.26459
MSMB	rs4948583	chr10	35311	0.00932634	332.404		CLC	Sepsis	Wald ratio	1	0.103564	0.120353	0.38951	-0.132327	0.339456	1.10912	0.876054	1.40418
MSMB	rs75935865	chr10	35321	0.00553169	196.46		N6AMT1	Sepsis	MR Egger	3	0.119601	1.18289	0.93585	-2.19887	2.43807	1.12705	0.110929	11.4509
MSMB	rs3013912	chr10	35313	0.00260453	92.2087		N6AMT1	Sepsis	Weighted median	3	0.167681	0.19269	0.384185	-0.209992	0.545354	1.18256	0.810591	1.72522
MSMB	rs4623821	chr10	35340	0.001021	36.1172		N6AMT1	Sepsis	Inverse variance weighted	3	0.184433	0.248138	0.457319	-0.301917	0.670783	1.20254	0.7394	1.95577
MSMB	rs7912117	chr10	35338	0.000844912	29.8811		N6AMT1	Sepsis	Simple mode	3	0.589208	0.373748	0.255621	-0.143337	1.32175	1.80256	0.866462	3.74999
MSMB	rs28415845	chr11	35332	0.00170978	60.5099		N6AMT1	Sepsis	Weighted mode	3	0.00372133	0.216699	0.987858	-0.421008	0.428451	1.00373	0.656385	1.53488
MSMB	rs525202	chr11	35366	0.000977443	34.6001		PDXK	Sepsis	MR Egger	6	-0.270019	0.223895	0.294269	-0.708853	0.168815	0.763365	0.492208	1.1839
MSMB	rs12985355	chr19	35357	0.00103535	36.6428		PDXK	Sepsis	Weighted median	6	-0.0275403	0.0927365	0.766487	-0.209304	0.154223	0.972836	0.811149	1.16675
MSMB	rs7254067	chr19	35357	0.00184297	65.2784		PDXK	Sepsis	Inverse variance weighted	6	0.026889	0.0781106	0.730663	-0.126208	0.179986	1.02725	0.881432	1.1972
MSMB	rs77487490	chr8	35357	0.00134862	47.7448		PDXK	Sepsis	Simple mode	6	-0.0473494	0.144454	0.756356	-0.330479	0.23578	0.953754	0.718579	1.2659
PRR16	rs13127052	chr4	35349	0.00116385	41.1866		PDXK	Sepsis	Weighted mode	6	-0.0406587	0.0958283	0.688993	-0.228482	0.147165	0.960157	0.79574	1.15854
PRR16	rs318261	chr8	35333	0.000975194	34.4882		REG4	Sepsis	MR Egger	8	0.177146	0.138406	0.247838	-0.09413	0.448422	1.19381	0.910164	1.56584
PRR16	rs116869929	chr8	35335	0.00143327	50.7143		REG4	Sepsis	Weighted median	8	0.0834158	0.0773042	0.280561	-0.0681004	0.234932	1.08699	0.934167	1.26482
PRR16	rs3736639	chr8	35334	0.00452164	160.484		REG4	Sepsis	Inverse variance weighted	8	0.0458182	0.064591	0.478102	-0.0807802	0.172417	1.04688	0.922396	1.18817
SPINK13	rs10922098	chr1	35326	0.00254501	90.1292		REG4	Sepsis	Simple mode	8	0.0863559	0.114026	0.473566	-0.137135	0.309847	1.09019	0.871853	1.36322
SPINK13	rs71615484	chr3	35331	0.000911449	32.23		REG4	Sepsis	Weighted mode	8	0.111026	0.103761	0.320114	-0.0923461	0.314399	1.11742	0.91179	1.36944
SPINK13	rs13217434	chr6	35427	0.000885574	31.3993		HSPB1	Sepsis	MR Egger	9	-0.0600851	0.0821392	0.488231	-0.221078	0.100908	0.941684	0.801654	1.10617
APLP2	rs73583419	chr11	35359	0.0079145	282.065		HSPB1	Sepsis	Weighted median	9	-0.047583	0.0438541	0.277909	-0.133537	0.0383711	0.953531	0.874995	1.03912
APLP2	rs1326273	chr1	35331	0.001047	37.0284		HSPB1	Sepsis	Inverse variance weighted	9	-0.0229935	0.0455792	0.613929	-0.112329	0.0663418	0.977269	0.89375	1.06859
APLP2	rs10822155	chr10	35339	0.00149012	52.735		HSPB1	Sepsis	Simple mode	9	0.00807167	0.0851753	0.926832	-0.158872	0.175015	1.0081	0.853106	1.19126
APLP2	rs741736	chr11	35340	0.000996888	35.2632		HSPB1	Sepsis	Weighted mode	9	-0.0490712	0.0444926	0.302136	-0.136277	0.0381342	0.952113	0.872601	1.03887
APLP2	rs775824	chr19	35369	0.000871239	30.84		CHI3L1	Sepsis	MR Egger	9	0.125869	0.0813321	0.165645	-0.0335417	0.28528	1.13413	0.967015	1.33013
APLP2	rs1071960	chr22	35362	0.000876721	31.028		CHI3L1	Sepsis	Weighted median	9	0.018949	0.0437108	0.664645	-0.0667242	0.104622	1.01913	0.935453	1.11029
APLP2	rs367768	chr5	35342	0.00110675	39.156		CHI3L1	Sepsis	Inverse variance weighted	9	0.0275121	0.0391368	0.482073	-0.0491961	0.10422	1.02789	0.951994	1.10984
APLP2	rs199772122	chr7	35343	0.00097046	34.3303		CHI3L1	Sepsis	Simple mode	9	-0.0214685	0.059908	0.729348	-0.138888	0.0959512	0.97876	0.870325	1.10071
APLP2	rs6993770	chr8	35353	0.00424651	150.759		CHI3L1	Sepsis	Weighted mode	9	0.0210107	0.041114	0.623128	-0.0595727	0.101594	1.02123	0.942167	1.10693
HTATIP2	rs79225249	chr11	35367	0.00184461	65.355		TENM3	Sepsis	Inverse variance weighted	2	-0.0379023	0.127421	0.766117	-0.287647	0.211842	0.962807	0.750026	1.23595
HTATIP2	rs1356981	chr11	35369	0.00302307	107.241		SVEP1	Sepsis	MR Egger	16	0.0490064	0.0289037	0.112095	-0.00764488	0.105658	1.05023	0.992384	1.11144
HTATIP2	rs11025480	chr11	35370	0.028453	1035.8		SVEP1	Sepsis	Weighted median	16	0.0242441	0.0310704	0.435217	-0.0366539	0.0851421	1.02454	0.96401	1.08887
HTATIP2	rs3758807	chr11	35371	0.00589016	209.563		SVEP1	Sepsis	Inverse variance weighted	16	0.0125554	0.0227955	0.581783	-0.0321239	0.0572346	1.01263	0.968387	1.0589
HTATIP2	rs1715284	chr11	35366	0.00430737	152.985		SVEP1	Sepsis	Simple mode	16	0.00330655	0.0436231	0.940581	-0.0821948	0.0888079	1.00331	0.921093	1.09287
HTATIP2	rs2003174	chr11	35360	0.00162997	57.7264		SVEP1	Sepsis	Weighted mode	16	0.0202245	0.0293777	0.50169	-0.0373557	0.0778048	1.02043	0.963333	1.08091
HTATIP2	rs368465	chr1	35327	0.00220661	78.1207		TMEM119	Sepsis	MR Egger	3	1.38075	1.1682	0.447037	-0.908927	3.67043	3.97789	0.402956	39.2687
HTATIP2	rs34931250	chr17	35360	0.00246587	87.4038		TMEM119	Sepsis	Weighted median	3	0.162114	0.128766	0.208038	-0.0902675	0.414495	1.17599	0.913687	1.51361
HTATIP2	rs9864801	chr3	35327	0.00139708	49.4209		TMEM119	Sepsis	Inverse variance weighted	3	0.0232182	0.263312	0.929736	-0.492873	0.539309	1.02349	0.610869	1.71482
HTATIP2	rs342294	chr7	35342	0.00104361	36.9196		TMEM119	Sepsis	Simple mode	3	0.202557	0.150114	0.309678	-0.0916659	0.496781	1.22453	0.91241	1.64342
OLFM3	rs10922098	chr1	35326	0.00834221	297.159		TMEM119	Sepsis	Weighted mode	3	0.179379	0.13625	0.318621	-0.0876716	0.446429	1.19647	0.916062	1.56272
OLFM3	rs72749892	chr15	35363	0.000889833	31.4934		C11orf87	Sepsis	MR Egger	10	0.191691	0.0874319	0.0596914	0.0203246	0.363058	1.2113	1.02053	1.43772
OLFM3	rs704	chr17	35348	0.00203453	72.0592		C11orf87	Sepsis	Weighted median	10	0.0491877	0.0610079	0.420097	-0.0703876	0.168763	1.05042	0.932032	1.18384
OLFM3	rs2384656	chr2	35361	0.000847197	29.9815		C11orf87	Sepsis	Inverse variance weighted	10	0.0207261	0.0460127	0.652391	-0.0694588	0.110911	1.02094	0.932899	1.1173
OLFM3	rs1707652	chr3	35327	0.00192881	68.2669		C11orf87	Sepsis	Simple mode	10	0.0337387	0.0936365	0.726922	-0.149789	0.217266	1.03431	0.86089	1.24267
OLFM3	rs9501393	chr6	35428	0.00229478	81.4819		C11orf87	Sepsis	Weighted mode	10	0.0722676	0.0659024	0.301296	-0.0569012	0.201436	1.07494	0.944687	1.22316
OLFM3	rs7774739	chr6	35425	0.00176292	62.5583		SPATA20	Sepsis	MR Egger	7	-0.00508044	0.0622984	0.938168	-0.127185	0.117024	0.994932	0.88057	1.12415
OLFM3	rs77460382	chr6	35413	0.0010493	37.1956		SPATA20	Sepsis	Weighted median	7	-0.0236722	0.0376967	0.530027	-0.0975576	0.0502133	0.976606	0.90705	1.0515
ASCC1	rs74746093	chr19	35301	0.000987212	34.882		SPATA20	Sepsis	Inverse variance weighted	7	-0.0259503	0.0382621	0.497629	-0.100944	0.0490434	0.974384	0.903984	1.05027
ASCC1	rs118137024	chr19	35308	0.0026957	95.4315		SPATA20	Sepsis	Simple mode	7	-0.0444435	0.100893	0.674999	-0.242193	0.153306	0.95653	0.784905	1.16568
ASCC1	rs62269916	chr3	35331	0.000914006	32.3205		SPATA20	Sepsis	Weighted mode	7	-0.0245183	0.0390513	0.553233	-0.101059	0.0520222	0.97578	0.90388	1.0534
ASCC1	rs1619994	chr3	35327	0.00141527	50.0654		RAB17	Sepsis	MR Egger	8	0.0579585	0.0986484	0.578275	-0.135392	0.251309	1.05967	0.873373	1.28571
ASCC1	rs2731672	chr5	35350	0.000842021	29.7888		RAB17	Sepsis	Weighted median	8	-0.0427116	0.044839	0.340815	-0.130596	0.0451728	0.958188	0.877572	1.04621
GNPTG	rs58894215	chr16	35301	0.00123276	43.5687		RAB17	Sepsis	Inverse variance weighted	8	-0.0422248	0.046247	0.361228	-0.132869	0.0484193	0.958654	0.87558	1.04961
GNPTG	rs4984644	chr16	35305	0.0328852	1200.42		RAB17	Sepsis	Simple mode	8	-0.175952	0.118996	0.182768	-0.409184	0.0572799	0.838658	0.664192	1.05895
GNPTG	rs6600145	chr16	35305	0.00196467	69.4951		RAB17	Sepsis	Weighted mode	8	0.0314034	0.0461987	0.518505	-0.059146	0.121953	1.0319	0.942569	1.1297
GNPTG	rs1132368	chr16	35306	0.000904964	31.9778		NAT14	Sepsis	MR Egger	3	1.03666	0.382612	0.225091	0.286739	1.78658	2.81978	1.33208	5.96898
GNPTG	rs72641004	chr1	35375	0.00185225	65.6411		NAT14	Sepsis	Weighted median	3	0.0183896	0.0816335	0.821769	-0.141612	0.178391	1.01856	0.867958	1.19529
GNPTG	rs660240	chr1	35333	0.00105217	37.2134		NAT14	Sepsis	Inverse variance weighted	3	-0.0449521	0.156213	0.773529	-0.351129	0.261225	0.956043	0.703893	1.29852
GNPTG	rs1008764	chr12	35345	0.000906185	32.0563		NAT14	Sepsis	Simple mode	3	0.0247513	0.110767	0.84393	-0.192352	0.241854	1.02506	0.825017	1.27361
GNPTG	rs4764823	chr12	35352	0.00130061	46.0364		NAT14	Sepsis	Weighted mode	3	0.0400012	0.0817586	0.673054	-0.120246	0.200248	1.04081	0.886703	1.22171
GNPTG	rs9928413	chr16	35364	0.000933325	33.0351		TMEM132C	Sepsis	MR Egger	4	0.0715501	0.267854	0.814397	-0.453443	0.596544	1.07417	0.635436	1.81583
GNPTG	rs12945299	chr17	35358	0.00239683	84.9458		TMEM132C	Sepsis	Weighted median	4	0.145622	0.148521	0.326848	-0.145479	0.436722	1.15676	0.864608	1.54763
GNPTG	rs143501783	chr17	35361	0.000938352	33.2103		TMEM132C	Sepsis	Inverse variance weighted	4	0.137632	0.126011	0.274737	-0.10935	0.384614	1.14755	0.896416	1.46905
GNPTG	rs1861877	chr3	35345	0.000949798	33.6006		TMEM132C	Sepsis	Simple mode	4	0.0751339	0.200376	0.732626	-0.317604	0.467872	1.07803	0.727891	1.59659
GNPTG	rs9272050	chr6	35427	0.00107004	37.9467		TMEM132C	Sepsis	Weighted mode	4	0.190357	0.200152	0.411737	-0.201941	0.582655	1.20968	0.817143	1.79079
SFTPB	rs114068223	chr2	35332	0.00260422	92.2474		BMP15	Sepsis	MR Egger	6	-0.054958	0.393985	0.895802	-0.827168	0.717252	0.946525	0.437286	2.0488
SFTPB	rs145297992	chr2	35332	0.00201931	71.4867		BMP15	Sepsis	Weighted median	6	0.0337976	0.0846807	0.689806	-0.132177	0.199772	1.03438	0.876186	1.22112
SFTPB	rs1130866	chr2	35332	0.0901021	3498.53		BMP15	Sepsis	Inverse variance weighted	6	0.0255681	0.134537	0.849274	-0.238125	0.289262	1.0259	0.788104	1.33544
SFTPB	rs72925063	chr2	35332	0.00458865	162.864		BMP15	Sepsis	Simple mode	6	0.0745445	0.209812	0.736868	-0.336688	0.485777	1.07739	0.714132	1.62544
SFTPB	rs800245	chr1	35326	0.0011322	40.0392		BMP15	Sepsis	Weighted mode	6	0.0418069	0.0930327	0.671968	-0.140537	0.224151	1.04269	0.868891	1.25126
SFTPB	rs35705950	chr11	35340	0.00137661	48.7135		CACNB4	Sepsis	MR Egger	3	-0.00974641	0.667986	0.990712	-1.319	1.29951	0.990301	0.267403	3.66749
SFTPB	rs11569415	chr19	35360	0.00500044	177.694		CACNB4	Sepsis	Weighted median	3	-0.0571872	0.0916919	0.532831	-0.236903	0.122529	0.944417	0.789068	1.13035
SFTPB	rs12468241	chr2	35341	0.000877148	31.0247		CACNB4	Sepsis	Inverse variance weighted	3	-0.0498879	0.0877527	0.569691	-0.221883	0.122107	0.951336	0.801009	1.12988
SFTPB	rs71390144	chr2	35333	0.00178892	63.3177		CACNB4	Sepsis	Simple mode	3	-0.0506558	0.119208	0.712233	-0.284303	0.182991	0.950606	0.752539	1.2008
SFTPB	rs199969223	chr2	35350	0.00105686	37.3975		CACNB4	Sepsis	Weighted mode	3	-0.061762	0.108253	0.625871	-0.273938	0.150414	0.940107	0.760379	1.16232
SFTPB	rs11678909	chr2	35345	0.000950527	33.6264		MTRF1L	Sepsis	MR Egger	3	0.121124	0.136407	0.537734	-0.146233	0.388481	1.12877	0.863956	1.47474
TMX2	rs114009540	chr1	35325	0.00100024	35.3669		MTRF1L	Sepsis	Weighted median	3	0.102535	0.0751862	0.172646	-0.0448297	0.2499	1.10798	0.95616	1.2839
TMX2	rs10922098	chr1	35326	0.0190615	686.413		MTRF1L	Sepsis	Inverse variance weighted	3	0.0935502	0.0712273	0.189047	-0.0460554	0.233156	1.09807	0.954989	1.26258
TMX2	rs3900909	chr1	35325	0.000960992	33.9778		MTRF1L	Sepsis	Simple mode	3	0.129074	0.11143	0.366348	-0.0893278	0.347476	1.13777	0.914546	1.41549
TMX2	rs1047286	chr19	35360	0.00134357	47.57		MTRF1L	Sepsis	Weighted mode	3	0.105248	0.0814238	0.325346	-0.0543431	0.264838	1.11099	0.947107	1.30322
TMX2	rs2686395	chr3	35327	0.00461412	163.749		MRPL55	Sepsis	Inverse variance weighted	2	-0.069423	0.115243	0.546905	-0.2953	0.156454	0.932932	0.744309	1.16936
TMX2	rs555007	chr6	35429	0.00227475	80.7714		CSF2RB	Sepsis	MR Egger	3	0.00802606	0.426975	0.988035	-0.828845	0.844898	1.00806	0.436553	2.32774
TMX2	rs550671	chr6	35428	0.00557935	198.763		CSF2RB	Sepsis	Weighted median	3	-0.430602	0.12519	0.000582579	-0.675974	-0.185231	0.650117	0.508661	0.830913
TMX2	rs9272526	chr6	35426	0.000972627	34.4879		CSF2RB	Sepsis	Inverse variance weighted	3	-0.410179	0.104943	9.28313e-05	-0.615867	-0.204492	0.663531	0.540172	0.815061
NDUFB4	rs145439832	chr1	35331	0.0010116	35.775		CSF2RB	Sepsis	Simple mode	3	-0.490314	0.155766	0.0878315	-0.795615	-0.185013	0.612434	0.451304	0.831094
NDUFB4	rs72748420	chr1	35325	0.0013426	47.4886		CSF2RB	Sepsis	Weighted mode	3	-0.476272	0.161236	0.0980424	-0.792293	-0.16025	0.621095	0.452805	0.851931
NDUFB4	rs1329424	chr1	35326	0.0364742	1337.19		RUNX3	Sepsis	Wald ratio	1	-0.562635	0.234579	0.016463	-1.02241	-0.10286	0.569706	0.359727	0.902253
NDUFB4	rs3900909	chr1	35325	0.00170156	60.2065		COL1A1	Sepsis	MR Egger	14	0.0754957	0.102425	0.475236	-0.125257	0.276248	1.07842	0.88227	1.31817
NDUFB4	rs10801660	chr1	35333	0.00134324	47.522		COL1A1	Sepsis	Weighted median	14	0.0184365	0.0493243	0.708567	-0.0782391	0.115112	1.01861	0.924743	1.122
NDUFB4	rs9282801	chr17	35346	0.00173703	61.5005		COL1A1	Sepsis	Inverse variance weighted	14	-0.00821416	0.0603824	0.891793	-0.126564	0.110135	0.991819	0.881118	1.11643
NDUFB4	rs117340335	chr17	35348	0.00117269	41.4985		COL1A1	Sepsis	Simple mode	14	0.0918233	0.0749111	0.242031	-0.0550025	0.238649	1.09617	0.946483	1.26953
NDUFB4	rs11272957	chr17	35347	0.025318	918.108		COL1A1	Sepsis	Weighted mode	14	0.0161393	0.0481353	0.742755	-0.0782059	0.110485	1.01627	0.924774	1.11682
NDUFB4	rs1160610	chr17	35360	0.00112281	39.7449		ANGPTL1	Sepsis	MR Egger	8	-0.0616299	0.0881605	0.510687	-0.234424	0.111165	0.940231	0.791026	1.11758
NDUFB4	rs1047286	chr19	35360	0.00120303	42.588		ANGPTL1	Sepsis	Weighted median	8	-0.00536886	0.0499927	0.914477	-0.103355	0.0926168	0.994646	0.901807	1.09704
NDUFB4	rs1707652	chr3	35327	0.00568722	202.05		ANGPTL1	Sepsis	Inverse variance weighted	8	0.0134647	0.0542272	0.803901	-0.0928206	0.11975	1.01356	0.911357	1.12721
NDUFB4	rs73169117	chr3	35342	0.000884618	31.2901		ANGPTL1	Sepsis	Simple mode	8	0.180541	0.178591	0.345715	-0.169497	0.530579	1.19787	0.844089	1.69992
NDUFB4	rs1265941	chr6	35429	0.00378822	134.715		ANGPTL1	Sepsis	Weighted mode	8	-0.011632	0.0528041	0.831936	-0.115128	0.0918641	0.988435	0.891252	1.09622
NDUFB4	rs550671	chr6	35428	0.0103727	371.316		OLFM3	Sepsis	MR Egger	4	0.973765	0.361196	0.114446	0.26582	1.68171	2.64789	1.3045	5.37473
NDUFB4	rs112164276	chr6	35427	0.00141208	50.0935		OLFM3	Sepsis	Weighted median	4	-0.059217	0.111965	0.596884	-0.278669	0.160235	0.942502	0.75679	1.17379
NDUFB4	rs41548618	chr6	35426	0.001494	53.0025		OLFM3	Sepsis	Inverse variance weighted	4	-0.116942	0.173806	0.501057	-0.457601	0.223718	0.889637	0.6328	1.25072
KLRG2	rs79697519	chr14	35102	0.00106627	37.4659		OLFM3	Sepsis	Simple mode	4	-0.276905	0.283231	0.400342	-0.832038	0.278229	0.758127	0.435162	1.32079
KLRG2	rs111360378	chr14	35094	0.00172789	60.7401		OLFM3	Sepsis	Weighted mode	4	0.0411067	0.117135	0.748835	-0.188478	0.270691	1.04196	0.828219	1.31087
KLRG2	rs10444770	chr14	35087	0.00086557	30.3948		KIAA1549L	Sepsis	MR Egger	6	0.106945	0.0887693	0.294703	-0.0670427	0.280933	1.11287	0.935155	1.32436
KLRG2	rs142678764	chr14	34957	0.00108785	38.0671		KIAA1549L	Sepsis	Weighted median	6	0.0675596	0.0469409	0.15008	-0.0244445	0.159564	1.06989	0.975852	1.173
KLRG2	rs34894886	chr14	34954	0.0319753	1154.52		KIAA1549L	Sepsis	Inverse variance weighted	6	0.0675414	0.0417424	0.105651	-0.0142736	0.149356	1.06987	0.985828	1.16109
KLRG2	rs9268560	chr6	35427	0.00141059	50.0409		KIAA1549L	Sepsis	Simple mode	6	0.0873614	0.0678013	0.253973	-0.0455291	0.220252	1.09129	0.955492	1.24639
WFDC10B	rs10922098	chr1	35326	0.00122814	43.4361		KIAA1549L	Sepsis	Weighted mode	6	0.0691856	0.0465898	0.197676	-0.0221305	0.160502	1.07164	0.978113	1.1741
WFDC10B	rs11085197	chr19	35360	0.00128979	45.6631		TBX22	Sepsis	Inverse variance weighted	2	-0.109037	0.399587	0.784951	-0.892227	0.674154	0.896698	0.409742	1.96237
WFDC10B	rs41547217	chr6	35427	0.000852166	30.2137		TLR1	Sepsis	MR Egger	4	-0.344417	0.640863	0.644767	-1.60051	0.911674	0.708633	0.201794	2.48848
IGSF11	rs3761959	chr1	35353	0.00131079	46.3987		TLR1	Sepsis	Weighted median	4	0.123081	0.134057	0.358554	-0.139671	0.385834	1.13098	0.869644	1.47084
IGSF11	rs61804164	chr1	35339	0.00157093	55.5994		TLR1	Sepsis	Inverse variance weighted	4	0.104961	0.126492	0.406658	-0.142962	0.352885	1.11067	0.866787	1.42317
IGSF11	rs77333309	chr14	34955	0.00140934	49.3302		TLR1	Sepsis	Simple mode	4	0.141446	0.18941	0.509402	-0.229799	0.51269	1.15194	0.794694	1.66978
IGSF11	rs9273429	chr6	35427	0.00149464	53.027		TLR1	Sepsis	Weighted mode	4	0.141446	0.157928	0.436445	-0.168093	0.450985	1.15194	0.845275	1.56986
COL28A1	rs767298	chr7	35350	0.000925646	32.7501		KLK13	Sepsis	MR Egger	7	-0.139463	0.169142	0.447172	-0.470981	0.192055	0.869825	0.624389	1.21174
COL28A1	rs12126578	chr1	35337	0.00084138	29.7552		KLK13	Sepsis	Weighted median	7	-0.188563	0.0902747	0.0367288	-0.365501	-0.0116243	0.828149	0.693849	0.988443
COL28A1	rs2129775	chr15	35350	0.000876078	30.9948		KLK13	Sepsis	Inverse variance weighted	7	-0.195478	0.0736476	0.00794871	-0.339828	-0.0511291	0.822441	0.711893	0.950156
COL28A1	rs12945299	chr17	35358	0.00116168	41.1202		KLK13	Sepsis	Simple mode	7	-0.190535	0.11569	0.150667	-0.417287	0.0362164	0.826517	0.658832	1.03688
COL28A1	rs1050785	chr2	35361	0.00172392	61.0613		KLK13	Sepsis	Weighted mode	7	-0.192247	0.116774	0.150798	-0.421124	0.0366295	0.825103	0.656309	1.03731
COL28A1	rs2646260	chr2	35343	0.0009579	33.8856		NFE2L1	Sepsis	Inverse variance weighted	2	-0.232016	0.162451	0.153228	-0.550421	0.086388	0.792933	0.576707	1.09023
COL28A1	rs611462	chr21	35248	0.000858145	30.2721		COL6A5	Sepsis	MR Egger	3	-0.89638	0.665022	0.406351	-2.19982	0.407063	0.408044	0.110823	1.5024
COL28A1	rs3088026	chr21	34723	0.00128104	44.5361		COL6A5	Sepsis	Weighted median	3	0.218102	0.161284	0.176285	-0.0980151	0.534218	1.24371	0.906635	1.70611
COL28A1	rs10254101	chr7	35360	0.000904039	31.9939		COL6A5	Sepsis	Inverse variance weighted	3	0.171599	0.165059	0.298514	-0.151916	0.495115	1.1872	0.85906	1.64069
SUDS3	rs10922098	chr1	35326	0.00632531	224.857		COL6A5	Sepsis	Simple mode	3	0.260788	0.21553	0.349891	-0.161652	0.683228	1.29795	0.850738	1.98026
SUDS3	rs11569415	chr19	35360	0.00102961	36.4423		COL6A5	Sepsis	Weighted mode	3	0.244055	0.197935	0.342834	-0.143897	0.632006	1.27641	0.865977	1.88138
SUDS3	rs9864801	chr3	35327	0.00150197	53.137		RNF122	Sepsis	MR Egger	4	-0.102596	0.417576	0.828832	-0.921045	0.715852	0.902491	0.398103	2.04593
SUDS3	rs2634465	chr4	35346	0.000850797	30.0962		RNF122	Sepsis	Weighted median	4	-0.269084	0.106656	0.0116388	-0.47813	-0.0600379	0.764079	0.619942	0.941729
SUDS3	rs1042663	chr6	35429	0.00198726	70.5429		RNF122	Sepsis	Inverse variance weighted	4	-0.264581	0.126438	0.0363877	-0.512399	-0.0167617	0.767528	0.599056	0.983378
SUDS3	rs9501602	chr6	35428	0.00103137	36.575		RNF122	Sepsis	Simple mode	4	-0.18084	0.207197	0.447011	-0.586946	0.225266	0.834569	0.556023	1.25266
GNRH2	rs2296236	chr20	35366	0.0106093	379.211		RNF122	Sepsis	Weighted mode	4	-0.290123	0.11847	0.0917672	-0.522324	-0.0579229	0.748171	0.593141	0.943723
GNRH2	rs6115777	chr20	35362	0.00144539	51.183		EQTN	Sepsis	Wald ratio	1	-0.0529209	0.15578	0.73407	-0.358249	0.252408	0.948455	0.698899	1.28712
GNRH2	rs10922098	chr1	35326	0.00216785	76.7434		FAM162B	Sepsis	Inverse variance weighted	2	-0.232314	0.191657	0.22546	-0.607962	0.143333	0.792697	0.544459	1.15411
GNRH2	rs11845659	chr14	34955	0.00109456	38.3001		TENM2	Sepsis	Inverse variance weighted	2	-0.0313019	0.222845	0.888293	-0.468078	0.405475	0.969183	0.626204	1.50001
GNRH2	rs6445180	chr3	35329	0.000959376	33.9244		MTMR1	Sepsis	MR Egger	7	0.0968644	0.157449	0.565333	-0.211735	0.405464	1.10171	0.809179	1.5
ZPBP2	rs10922098	chr1	35326	0.00114764	40.5858		MTMR1	Sepsis	Weighted median	7	-0.0542225	0.068003	0.425245	-0.187508	0.0790634	0.947221	0.829022	1.08227
ZPBP2	rs67399078	chr6	35427	0.00135687	48.1324		MTMR1	Sepsis	Inverse variance weighted	7	-0.072136	0.0686923	0.293657	-0.206773	0.0625009	0.930404	0.813204	1.0645
ZPBP2	rs7749543	chr6	35426	0.000851682	30.1957		MTMR1	Sepsis	Simple mode	7	-0.195657	0.155182	0.25418	-0.499814	0.108499	0.822294	0.606644	1.1146
ZPBP2	rs10869516	chr9	35342	0.000994845	35.1928		MTMR1	Sepsis	Weighted mode	7	0.0575616	0.0664909	0.419915	-0.0727607	0.187884	1.05925	0.929823	1.20669
ACE	rs188635580	chr17	35356	0.00197768	70.0574		MEGF10	Sepsis	MR Egger	5	0.204444	0.434596	0.670141	-0.647365	1.05625	1.22684	0.523423	2.87558
ACE	rs4968748	chr17	35357	0.0377765	1388.02		MEGF10	Sepsis	Weighted median	5	0.0320397	0.0777084	0.680115	-0.120269	0.184348	1.03256	0.886682	1.20243
ACE	rs4277404	chr17	35356	0.00602649	214.352		MEGF10	Sepsis	Inverse variance weighted	5	0.0238034	0.151096	0.874821	-0.272345	0.319951	1.02409	0.761592	1.37706
ACE	rs142377191	chr17	35356	0.00321102	113.888		MEGF10	Sepsis	Simple mode	5	-0.133297	0.208335	0.557096	-0.541633	0.275039	0.875205	0.581797	1.31658
ACE	rs111725844	chr17	35356	0.0107696	384.894		MEGF10	Sepsis	Weighted mode	5	0.0444858	0.0901294	0.647478	-0.132168	0.221139	1.04549	0.876194	1.2475
ACE	rs150241958	chr17	35356	0.00311531	110.483		MILR1	Sepsis	MR Egger	4	0.497625	0.677778	0.539235	-0.830819	1.82607	1.64481	0.435692	6.20943
ACE	rs2584622	chr17	35355	0.00413617	146.833		MILR1	Sepsis	Weighted median	4	0.160537	0.122199	0.188937	-0.0789735	0.400047	1.17414	0.924064	1.49189
ACE	rs3744287	chr17	35354	0.000918774	32.5104		MILR1	Sepsis	Inverse variance weighted	4	0.211975	0.104538	0.0425871	0.00708108	0.416869	1.23612	1.00711	1.5172
ACE	rs75163181	chr17	35351	0.00409944	145.508		MILR1	Sepsis	Simple mode	4	0.152107	0.172845	0.443644	-0.18667	0.490884	1.16428	0.829718	1.63376
ACE	rs79593721	chr17	35356	0.00190597	67.5124		MILR1	Sepsis	Weighted mode	4	0.15738	0.153668	0.381134	-0.143809	0.458568	1.17044	0.866053	1.58181
ACE	rs144762318	chr17	35356	0.00169778	60.1254		THSD7A	Sepsis	MR Egger	5	0.0111429	0.156804	0.94782	-0.296192	0.318478	1.01121	0.743644	1.37503
ACE	rs611593	chr11	35364	0.00142315	50.3971		THSD7A	Sepsis	Weighted median	5	0.0800946	0.0717292	0.264154	-0.0604945	0.220684	1.08339	0.941299	1.24693
ACE	rs35166255	chr11	35359	0.00478696	170.067		THSD7A	Sepsis	Inverse variance weighted	5	0.162733	0.0995118	0.101983	-0.0323102	0.357776	1.17672	0.968206	1.43015
ACE	rs12945299	chr17	35358	0.000882673	31.2354		THSD7A	Sepsis	Simple mode	5	0.114269	0.0926709	0.285064	-0.0673661	0.295904	1.12105	0.934853	1.34434
ACE	rs143501783	chr17	35361	0.000938582	33.2185		THSD7A	Sepsis	Weighted mode	5	0.0893736	0.0699531	0.270495	-0.0477344	0.226482	1.09349	0.953387	1.25418
ACE	rs189634497	chr17	35348	0.00214411	75.9485		KRT5	Sepsis	MR Egger	8	-0.14679	0.193836	0.477551	-0.526708	0.233128	0.863475	0.590546	1.26254
ACE	rs74905978	chr17	35356	0.00131126	46.4193		KRT5	Sepsis	Weighted median	8	0.10912	0.0800967	0.173088	-0.04787	0.266109	1.1153	0.953258	1.30488
ACE	rs8103531	chr19	35360	0.000865081	30.614		KRT5	Sepsis	Inverse variance weighted	8	0.0547523	0.0725464	0.450417	-0.0874386	0.196943	1.05628	0.916275	1.21767
ACE	rs3205136	chr9	35355	0.00790617	281.734		KRT5	Sepsis	Simple mode	8	-0.343658	0.147147	0.0521916	-0.632066	-0.0552499	0.709171	0.531492	0.946249
ACE	rs600038	chr9	35359	0.0262772	954.156		KRT5	Sepsis	Weighted mode	8	0.106402	0.0801983	0.226237	-0.0507865	0.263591	1.11227	0.950482	1.3016
ACE	rs117608058	chr9	35349	0.00144908	51.2951		SVEP1	Sepsis	MR Egger	6	0.138225	0.119063	0.310227	-0.0951381	0.371589	1.14823	0.909247	1.45004
PSMD5	rs10922098	chr1	35326	0.00149092	52.744		SVEP1	Sepsis	Weighted median	6	0.08592	0.0578757	0.13766	-0.0275164	0.199356	1.08972	0.972859	1.22062
PSMD5	rs34160075	chr14	34954	0.00620354	218.179		SVEP1	Sepsis	Inverse variance weighted	6	0.0500959	0.0647717	0.439272	-0.0768566	0.177048	1.05137	0.926023	1.19369
PSMD5	rs2284350	chr3	35342	0.00120042	42.4739		SVEP1	Sepsis	Simple mode	6	0.0660749	0.105292	0.557847	-0.140298	0.272448	1.06831	0.869099	1.31317
PSMD5	rs3917550	chr7	35337	0.00110952	39.2485		SVEP1	Sepsis	Weighted mode	6	0.0952351	0.066202	0.209802	-0.0345209	0.224991	1.09992	0.966068	1.25231
HS3ST5	rs12132412	chr1	35362	0.000949846	33.6185		TSSK1B	Sepsis	Inverse variance weighted	2	0.627873	0.185641	0.000719094	0.264017	0.991729	1.87362	1.30215	2.69589
HS3ST5	rs7535409	chr1	35352	0.00135957	48.1264		SMARCC1	Sepsis	MR Egger	8	-0.140725	0.257189	0.604004	-0.644816	0.363366	0.868728	0.524759	1.43816
HS3ST5	rs2420378	chr1	35348	0.00104288	36.9		SMARCC1	Sepsis	Weighted median	8	0.0493759	0.0678984	0.467102	-0.083705	0.182457	1.05062	0.919703	1.20016
HS3ST5	rs1914886	chr17	35340	0.00118189	41.8149		SMARCC1	Sepsis	Inverse variance weighted	8	0.0666156	0.116553	0.567627	-0.161828	0.295059	1.06888	0.850588	1.34321
HS3ST5	rs704	chr17	35348	0.0284773	1036.06		SMARCC1	Sepsis	Simple mode	8	-0.0393605	0.215364	0.860165	-0.461475	0.382754	0.961404	0.630353	1.46632
HS3ST5	rs376533982	chr17	35349	0.00113293	40.0911		SMARCC1	Sepsis	Weighted mode	8	0.0324747	0.0738628	0.673435	-0.112296	0.177246	1.03301	0.893779	1.19392
HS3ST5	rs36020655	chr17	35349	0.00140404	49.6985		GCH1	Sepsis	Inverse variance weighted	2	-0.0132163	0.196173	0.946287	-0.397715	0.371283	0.986871	0.671853	1.44959
HS3ST5	rs429358	chr19	35356	0.00248002	87.8967		CLEC12A	Sepsis	MR Egger	14	-0.017759	0.0435409	0.690553	-0.103099	0.0675812	0.982398	0.902038	1.06992
HS3ST5	rs35136575	chr19	35356	0.00140604	49.7791		CLEC12A	Sepsis	Weighted median	14	-0.0328369	0.0354859	0.354784	-0.102389	0.0367154	0.967696	0.902678	1.0374
GAL3ST2	rs72748420	chr1	35325	0.00100821	35.6488		CLEC12A	Sepsis	Inverse variance weighted	14	-0.0250588	0.0310351	0.419416	-0.0858875	0.03577	0.975253	0.917697	1.03642
GAL3ST2	rs1329424	chr1	35326	0.0302989	1103.72		CLEC12A	Sepsis	Simple mode	14	-0.0712845	0.0761721	0.366418	-0.220582	0.0780127	0.931197	0.802052	1.08114
GAL3ST2	rs3900909	chr1	35325	0.00141971	50.2197		CLEC12A	Sepsis	Weighted mode	14	-0.0341788	0.0359217	0.358717	-0.104585	0.0362278	0.966399	0.900698	1.03689
GAL3ST2	rs10801660	chr1	35333	0.0012003	42.4586		TINAGL1	Sepsis	MR Egger	11	-0.0977158	0.177197	0.594746	-0.445021	0.249589	0.906907	0.640811	1.2835
GAL3ST2	rs35136575	chr19	35356	0.0015369	54.4191		TINAGL1	Sepsis	Weighted median	11	-0.0509732	0.0729836	0.484914	-0.194021	0.0920746	0.950304	0.823641	1.09645
GAL3ST2	rs111696008	chr2	35347	0.00102838	36.3853		TINAGL1	Sepsis	Inverse variance weighted	11	-0.0643507	0.0628862	0.306172	-0.187608	0.0589063	0.937676	0.82894	1.06068
GAL3ST2	rs144202860	chr2	35347	0.000840412	29.7294		TINAGL1	Sepsis	Simple mode	11	-0.0381542	0.100612	0.712451	-0.235353	0.159045	0.962564	0.790291	1.17239
GAL3ST2	rs2686395	chr3	35327	0.00790196	281.36		TINAGL1	Sepsis	Weighted mode	11	-0.0528114	0.0845465	0.546192	-0.218523	0.1129	0.948559	0.803705	1.11952
GAL3ST2	rs1265941	chr6	35429	0.00315958	112.289		COL6A3	Sepsis	Inverse variance weighted	2	-0.213321	0.156492	0.172837	-0.520046	0.0934031	0.807896	0.594493	1.0979
GAL3ST2	rs550671	chr6	35428	0.00750284	267.805		CREB3L1	Sepsis	MR Egger	3	1.05924	0.39552	0.227506	0.284026	1.83446	2.88419	1.32847	6.26177
GAL3ST2	rs9269234	chr6	35427	0.00134668	47.7704		CREB3L1	Sepsis	Weighted median	3	-0.0412493	0.118687	0.728181	-0.273876	0.191378	0.95959	0.760426	1.21092
SERPINB1	rs2293772	chr6	35348	0.00261433	92.6483		CREB3L1	Sepsis	Inverse variance weighted	3	-0.0585672	0.234405	0.802699	-0.518	0.400866	0.943115	0.59571	1.49312
SERPINB1	rs10922094	chr1	35327	0.00338028	119.813		CREB3L1	Sepsis	Simple mode	3	-0.114453	0.239441	0.679797	-0.583757	0.35485	0.891854	0.557799	1.42597
SERPINB1	rs9971407	chr11	35351	0.00154791	54.8019		CREB3L1	Sepsis	Weighted mode	3	0.00758081	0.121743	0.956012	-0.231035	0.246196	1.00761	0.793712	1.27915
SERPINB1	rs6445180	chr3	35329	0.00101654	35.9479		PUS1	Sepsis	Inverse variance weighted	2	0.159379	0.174762	0.36178	-0.183154	0.501912	1.17278	0.83264	1.65188
SERPINB1	rs4713498	chr6	35429	0.000859542	30.4772		TBX5	Sepsis	MR Egger	3	-0.30876	1.0679	0.820821	-2.40184	1.78432	0.734357	0.0905514	5.95552
PCDHB2	rs10922098	chr1	35326	0.0160628	576.664		TBX5	Sepsis	Weighted median	3	-0.263492	0.181645	0.146895	-0.619516	0.0925328	0.768364	0.538205	1.09695
PCDHB2	rs7084817	chr10	35351	0.00173598	61.4718		TBX5	Sepsis	Inverse variance weighted	3	-0.33393	0.234103	0.153745	-0.792772	0.124911	0.716104	0.452588	1.13305
PCDHB2	rs11064498	chr12	35378	0.00133571	47.3152		TBX5	Sepsis	Simple mode	3	-0.170068	0.260169	0.580428	-0.679999	0.339862	0.843607	0.506618	1.40475
PCDHB2	rs56317765	chr20	35357	0.000905417	32.04		TBX5	Sepsis	Weighted mode	3	-0.227868	0.214798	0.399931	-0.648871	0.193135	0.796229	0.522635	1.21305
PCDHB2	rs11720167	chr3	35327	0.00280696	99.435		ITGB7	Sepsis	Inverse variance weighted	2	0.0490639	0.221461	0.824667	-0.385	0.483128	1.05029	0.68045	1.62114
PCDHB2	rs3863087	chr3	35326	0.00105888	37.4436		MSR1	Sepsis	MR Egger	4	0.169471	0.241001	0.554769	-0.302891	0.641832	1.18468	0.73868	1.89996
PCDHB2	rs550671	chr6	35428	0.00492845	175.46		MSR1	Sepsis	Weighted median	4	0.0121354	0.0732011	0.868329	-0.131339	0.15561	1.01221	0.876921	1.16837
PCDHB2	rs9469195	chr6	35427	0.00209685	74.4371		MSR1	Sepsis	Inverse variance weighted	4	-0.0340583	0.116528	0.770077	-0.262454	0.194337	0.966515	0.769162	1.21451
PCDHB2	rs9272526	chr6	35426	0.000973724	34.5268		MSR1	Sepsis	Simple mode	4	-0.0446135	0.109647	0.711383	-0.259521	0.170294	0.956367	0.771421	1.18565
CDYL2	rs10922098	chr1	35326	0.00167019	59.0965		MSR1	Sepsis	Weighted mode	4	0.0181984	0.0743041	0.822317	-0.127438	0.163834	1.01837	0.880348	1.17802
CDYL2	rs4452009	chr17	35340	0.000900906	31.8649		NAGPA	Sepsis	MR Egger	9	0.129421	0.149043	0.413982	-0.162703	0.421545	1.13817	0.849843	1.52431
CDYL2	rs704	chr17	35348	0.0134759	482.826		NAGPA	Sepsis	Weighted median	9	0.0734945	0.0836322	0.379519	-0.0904247	0.237414	1.07626	0.913543	1.26797
CDYL2	rs62083752	chr17	35357	0.00166022	58.7948		NAGPA	Sepsis	Inverse variance weighted	9	-0.0164019	0.0643742	0.798885	-0.142575	0.109772	0.983732	0.867122	1.11602
CDYL2	rs9501393	chr6	35428	0.000959226	34.0142		NAGPA	Sepsis	Simple mode	9	0.0731827	0.128859	0.585666	-0.179381	0.325746	1.07593	0.835788	1.38506
CDYL2	rs2299257	chr7	35337	0.000883973	31.2628		NAGPA	Sepsis	Weighted mode	9	0.0812798	0.105726	0.464115	-0.125944	0.288503	1.08467	0.881664	1.33443
ADAM7	rs71427346	chr14	34955	0.00166586	58.324		TBCE	Sepsis	MR Egger	6	-0.130902	0.354989	0.731003	-0.82668	0.564876	0.877304	0.4375	1.75923
ADAM7	rs113954333	chr17	35348	0.00254795	90.2898		TBCE	Sepsis	Weighted median	6	-0.102787	0.102998	0.318303	-0.304664	0.0990893	0.902319	0.737371	1.10416
ADAM7	rs241777	chr17	35348	0.0258383	937.504		TBCE	Sepsis	Inverse variance weighted	6	-0.0536142	0.086976	0.537613	-0.224087	0.116859	0.947798	0.799245	1.12396
ADAM7	rs36020655	chr17	35349	0.000944476	33.416		TBCE	Sepsis	Simple mode	6	-0.126646	0.145835	0.424876	-0.412483	0.159191	0.881045	0.662004	1.17256
PROK2	rs2686274	chr3	35339	0.00249737	88.4703		TBCE	Sepsis	Weighted mode	6	-0.100785	0.11212	0.409901	-0.32054	0.11897	0.904127	0.725757	1.12634
PROK2	rs6549404	chr3	35333	0.0071296	253.705		TXNDC5	Sepsis	MR Egger	6	0.00296946	0.136887	0.983732	-0.265329	0.271268	1.00297	0.766953	1.31163
PROK2	rs4677042	chr3	35333	0.111136	4417.48		TXNDC5	Sepsis	Weighted median	6	0.0442638	0.0718818	0.538036	-0.0966245	0.185152	1.04526	0.907897	1.2034
PROK2	rs17009077	chr3	35335	0.0046651	165.605		TXNDC5	Sepsis	Inverse variance weighted	6	0.00604469	0.0593673	0.918901	-0.110315	0.122405	1.00606	0.895552	1.13021
PROK2	rs9809964	chr3	35335	0.00120435	42.6046		TXNDC5	Sepsis	Simple mode	6	0.0671921	0.101485	0.537207	-0.131719	0.266103	1.0695	0.876587	1.30487
PROK2	rs56318703	chr10	35167	0.00198056	69.7847		TXNDC5	Sepsis	Weighted mode	6	0.0539873	0.0760956	0.509739	-0.0951601	0.203135	1.05547	0.909227	1.22524
PROK2	rs10896415	chr11	35354	0.0012684	44.8973		DNAJB9	Sepsis	MR Egger	9	-0.0686046	0.114136	0.566734	-0.29231	0.155101	0.933696	0.746537	1.16778
PROK2	rs2511241	chr11	35354	0.011732	419.675		DNAJB9	Sepsis	Weighted median	9	0.00290063	0.073975	0.968722	-0.14209	0.147892	1.0029	0.867543	1.15939
PROK2	rs3809627	chr16	35360	0.000907712	32.124		DNAJB9	Sepsis	Inverse variance weighted	9	-0.0147639	0.0696007	0.832012	-0.151181	0.121653	0.985345	0.859692	1.12936
PROK2	rs9898547	chr17	35367	0.00402048	142.758		DNAJB9	Sepsis	Simple mode	9	0.0832607	0.147136	0.586996	-0.205126	0.371647	1.08683	0.814545	1.45012
PROK2	rs62135367	chr2	35348	0.000974196	34.4675		DNAJB9	Sepsis	Weighted mode	9	0.0173764	0.0872286	0.847072	-0.153592	0.188344	1.01753	0.857622	1.20725
PROK2	rs116198731	chr3	35340	0.000870698	30.7955		CDH15	Sepsis	MR Egger	12	-0.0343361	0.089248	0.708495	-0.209262	0.14059	0.966247	0.811183	1.15095
PROK2	rs138866676	chr3	35342	0.00131494	46.5311		CDH15	Sepsis	Weighted median	12	-0.0435065	0.0657672	0.508277	-0.17241	0.0853972	0.957426	0.841634	1.08915
PROK2	rs4264815	chr4	35364	0.00108657	38.465		CDH15	Sepsis	Inverse variance weighted	12	-0.0386501	0.0527932	0.464105	-0.142125	0.0648245	0.962087	0.867513	1.06697
PROK2	rs1071649	chr6	35427	0.00158054	56.0791		CDH15	Sepsis	Simple mode	12	-0.00918246	0.0948449	0.924614	-0.195078	0.176713	0.99086	0.82277	1.19329
PROK2	rs9266228	chr6	35428	0.00248845	88.3756		CDH15	Sepsis	Weighted mode	12	-0.02695	0.0693167	0.704848	-0.162811	0.108911	0.97341	0.849752	1.11506
KERA	rs10922094	chr1	35327	0.00537132	190.767		TPMT	Sepsis	MR Egger	9	-0.108493	0.121021	0.399775	-0.345695	0.128708	0.897185	0.707729	1.13736
KERA	rs4950781	chr1	35349	0.000892838	31.5873		TPMT	Sepsis	Weighted median	9	-0.170682	0.0769874	0.0266223	-0.321577	-0.0197867	0.84309	0.725005	0.980408
KERA	rs142759151	chr1	35353	0.00106975	37.8571		TPMT	Sepsis	Inverse variance weighted	9	-0.228407	0.068335	0.000830373	-0.362344	-0.0944708	0.7958	0.696043	0.909854
KERA	rs10920636	chr1	35357	0.0253488	919.516		TPMT	Sepsis	Simple mode	9	-0.22784	0.135713	0.131701	-0.493838	0.0381582	0.796252	0.61028	1.0389
KERA	rs117861214	chr10	35341	0.000871138	30.812		TPMT	Sepsis	Weighted mode	9	-0.166979	0.0888691	0.0970654	-0.341162	0.00720481	0.846218	0.710944	1.00723
KERA	rs186033146	chr12	35348	0.0019005	67.3029		FGFBP3	Sepsis	MR Egger	9	0.0540574	0.0847497	0.543866	-0.112052	0.220167	1.05555	0.893998	1.24628
KERA	rs1362245	chr2	35347	0.000917217	32.4488		FGFBP3	Sepsis	Weighted median	9	0.00874791	0.0459992	0.849172	-0.0814105	0.0989063	1.00879	0.921815	1.10396
KERA	rs2686395	chr3	35327	0.00155356	54.9649		FGFBP3	Sepsis	Inverse variance weighted	9	-0.00535663	0.0511878	0.916656	-0.105685	0.0949714	0.994658	0.899708	1.09963
KERA	rs1265941	chr6	35429	0.00117634	41.7231		FGFBP3	Sepsis	Simple mode	9	-0.0770075	0.126866	0.560679	-0.325664	0.171649	0.925883	0.722048	1.18726
KERA	rs550671	chr6	35428	0.00214034	75.9863		FGFBP3	Sepsis	Weighted mode	9	0.00895879	0.0496548	0.861308	-0.0883647	0.106282	1.009	0.915427	1.11214
GRIA4	rs9280648	chr6	35425	0.00106989	37.9393		TMEM154	Sepsis	MR Egger	8	0.281199	0.360003	0.464436	-0.424406	0.986804	1.32472	0.654158	2.68265
GRIA4	rs56194989	chr6	35427	0.000881871	31.2679		TMEM154	Sepsis	Weighted median	8	0.0792855	0.107269	0.459828	-0.130961	0.289532	1.08251	0.877252	1.3358
GRIA4	rs72548024	chr6	35427	0.00391958	139.398		TMEM154	Sepsis	Inverse variance weighted	8	0.115577	0.113872	0.310116	-0.107611	0.338766	1.12252	0.897977	1.40321
GRIA4	rs115884658	chr6	35429	0.00429414	152.785		TMEM154	Sepsis	Simple mode	8	0.0567453	0.162539	0.737266	-0.26183	0.375321	1.05839	0.769642	1.45546
GRIA4	rs62395855	chr6	35429	0.00111634	39.5927		TMEM154	Sepsis	Weighted mode	8	0.0612705	0.136229	0.66648	-0.205739	0.32828	1.06319	0.814046	1.38858
GRIA4	rs181063261	chr6	35429	0.0152773	549.626		UBE3A	Sepsis	MR Egger	3	2.50146	4.67815	0.687401	-6.66771	11.6706	12.2003	0.00127131	117081
GRIA4	rs2284179	chr6	35429	0.00639725	228.094		UBE3A	Sepsis	Weighted median	3	-0.069953	0.205083	0.733031	-0.471915	0.332009	0.932438	0.623806	1.39377
GRIA4	rs451652	chr6	35425	0.00880913	314.819		UBE3A	Sepsis	Inverse variance weighted	3	-0.133724	0.355624	0.706897	-0.830747	0.563298	0.874831	0.435724	1.75646
GRIA4	rs7774739	chr6	35425	0.00766292	273.54		UBE3A	Sepsis	Simple mode	3	-0.146481	0.375941	0.734382	-0.883326	0.590364	0.863742	0.413406	1.80465
GRIA4	rs13196283	chr6	35426	0.000913978	32.4064		UBE3A	Sepsis	Weighted mode	3	-0.00985486	0.315338	0.977907	-0.627918	0.608209	0.990194	0.533702	1.83714
GRIA4	rs9501265	chr6	35425	0.00101575	36.0174		RIC3	Sepsis	MR Egger	5	-0.700988	0.558841	0.298547	-1.79632	0.394341	0.496095	0.165909	1.48341
TMED2	rs10922094	chr1	35327	0.00606345	215.498		RIC3	Sepsis	Weighted median	5	-0.340491	0.134037	0.0110766	-0.603204	-0.0777782	0.711421	0.547056	0.92517
TMED2	rs1355538	chr3	35326	0.00207355	73.3983		RIC3	Sepsis	Inverse variance weighted	5	-0.214456	0.182819	0.240777	-0.572782	0.14387	0.806981	0.563954	1.15473
TMED2	rs454212	chr6	35428	0.00169448	60.1304		RIC3	Sepsis	Simple mode	5	-0.370757	0.178658	0.106597	-0.720926	-0.0205873	0.690212	0.486302	0.979623
TMED2	rs34927613	chr6	35427	0.00105851	37.5376		RIC3	Sepsis	Weighted mode	5	-0.381038	0.146631	0.0601353	-0.668435	-0.0936417	0.683152	0.51251	0.910609
KLRG2	rs10922098	chr1	35326	0.00231924	82.1153		ERN1	Sepsis	Inverse variance weighted	2	-0.282207	0.153138	0.0653544	-0.582358	0.0179438	0.754117	0.55858	1.01811
KLRG2	rs142860569	chr1	35362	0.00102806	36.3898		PCOLCE	Sepsis	MR Egger	7	0.0212174	0.204171	0.921273	-0.378958	0.421392	1.02144	0.684575	1.52408
KLRG2	rs2808466	chr1	35357	0.0144577	518.65		PCOLCE	Sepsis	Weighted median	7	-0.00139343	0.0750371	0.985184	-0.148466	0.145679	0.998608	0.862029	1.15683
KLRG2	rs2491393	chr1	35357	0.00237453	84.1515		PCOLCE	Sepsis	Inverse variance weighted	7	-0.0228155	0.0982099	0.816294	-0.215307	0.169676	0.977443	0.806294	1.18492
KLRG2	rs1107080	chr9	35349	0.00102518	36.2743		PCOLCE	Sepsis	Simple mode	7	-0.229577	0.188338	0.268605	-0.59872	0.139567	0.79487	0.549515	1.14978
CSGALNACT2	rs2435382	chr10	35316	0.00530987	188.514		PCOLCE	Sepsis	Weighted mode	7	-0.00451518	0.0770799	0.955191	-0.155592	0.146561	0.995495	0.855908	1.15785
CSGALNACT2	rs10922098	chr1	35326	0.00975223	347.88		TMPRSS6	Sepsis	MR Egger	16	0.00434506	0.0546164	0.937716	-0.102703	0.111393	1.00435	0.902395	1.11783
CSGALNACT2	rs6542680	chr2	35320	0.00416605	147.752		TMPRSS6	Sepsis	Weighted median	16	-0.0185746	0.0351967	0.597683	-0.0875602	0.050411	0.981597	0.916164	1.0517
CSGALNACT2	rs1355538	chr3	35326	0.00209452	74.1423		TMPRSS6	Sepsis	Inverse variance weighted	16	-0.00584495	0.0321666	0.855811	-0.0688915	0.0572016	0.994172	0.933428	1.05887
CSGALNACT2	rs550671	chr6	35428	0.00261564	92.9047		TMPRSS6	Sepsis	Simple mode	16	-0.0302579	0.0519701	0.569069	-0.132119	0.0716035	0.970195	0.876237	1.07423
CSGALNACT2	rs62404084	chr6	35427	0.00106421	37.7399		TMPRSS6	Sepsis	Weighted mode	16	-0.0226405	0.0328211	0.500844	-0.0869698	0.0416888	0.977614	0.916705	1.04257
CLEC4G	rs117133715	chr19	35357	0.00469264	166.69		ASL	Sepsis	MR Egger	5	0.1785	0.127698	0.256591	-0.0717876	0.428787	1.19542	0.930729	1.53539
CLEC4G	rs62122042	chr2	35358	0.000891971	31.5647		ASL	Sepsis	Weighted median	5	0.120281	0.0988257	0.223566	-0.0734177	0.313979	1.12781	0.929213	1.36886
CLEC4G	rs1801701	chr2	35361	0.0262035	951.461		ASL	Sepsis	Inverse variance weighted	5	0.0835388	0.0820743	0.308752	-0.0773268	0.244404	1.08713	0.925587	1.27686
CLEC4G	rs115256181	chr2	35355	0.000933214	33.0227		ASL	Sepsis	Simple mode	5	0.00524932	0.131575	0.970088	-0.252638	0.263137	1.00526	0.776749	1.301
CLEC4G	rs6445035	chr3	35327	0.0048002	170.385		ASL	Sepsis	Weighted mode	5	0.148669	0.120528	0.284923	-0.0875658	0.384904	1.16029	0.916159	1.46947
CLEC4G	rs3863087	chr3	35326	0.00172435	61.0162		TGM1	Sepsis	MR Egger	3	-0.675836	2.73888	0.845987	-6.04404	4.69237	0.508731	0.00237195	109.111
CLEC4G	rs79428469	chr6	35427	0.00103504	36.7042		TGM1	Sepsis	Weighted median	3	0.213344	0.177945	0.230554	-0.135428	0.562117	1.23781	0.873342	1.75438
CLEC4G	rs78810414	chr8	35356	0.00112486	39.8131		TGM1	Sepsis	Inverse variance weighted	3	0.349142	0.170103	0.0401182	0.0157396	0.682544	1.41785	1.01586	1.97891
LRRC52	rs61801825	chr1	35339	0.000971496	34.3631		TGM1	Sepsis	Simple mode	3	0.206197	0.220162	0.44785	-0.225322	0.637715	1.229	0.79826	1.89215
LRRC52	rs111653192	chr14	35088	0.000888721	31.2094		TGM1	Sepsis	Weighted mode	3	0.203279	0.213712	0.441904	-0.215597	0.622154	1.22541	0.80606	1.86294
LRRC52	rs12589177	chr14	34954	0.0174197	619.649		ADGRF1	Sepsis	MR Egger	5	0.627835	0.447412	0.255132	-0.249092	1.50476	1.87355	0.779508	4.50309
LRRC52	rs61997798	chr14	34914	0.00168633	58.9726		ADGRF1	Sepsis	Weighted median	5	-0.0799004	0.0890423	0.369542	-0.254423	0.0946224	0.923208	0.775364	1.09924
LRRC52	rs41547217	chr6	35427	0.00147851	52.4537		ADGRF1	Sepsis	Inverse variance weighted	5	-0.121289	0.173646	0.484877	-0.461636	0.219058	0.885778	0.630252	1.2449
CD300E	rs10922094	chr1	35327	0.00567285	201.537		ADGRF1	Sepsis	Simple mode	5	0.237458	0.189259	0.277906	-0.133489	0.608406	1.26802	0.875037	1.8375
CD300E	rs1555405	chr14	35368	0.00099493	35.2218		ADGRF1	Sepsis	Weighted mode	5	0.0485914	0.10212	0.65902	-0.151564	0.248747	1.04979	0.859363	1.28242
CD300E	rs1706435	chr3	35327	0.00206607	73.1351		NAGS	Sepsis	MR Egger	3	0.843759	0.457471	0.316286	-0.0528843	1.7404	2.32509	0.94849	5.69964
CD300E	rs9501600	chr6	35428	0.00197792	70.2087		NAGS	Sepsis	Weighted median	3	0.007341	0.104088	0.943775	-0.196672	0.211354	1.00737	0.82146	1.23535
SERPINH1	rs514887	chr11	35360	0.00655769	233.397		NAGS	Sepsis	Inverse variance weighted	3	0.00532959	0.142526	0.970171	-0.274021	0.284681	1.00534	0.760316	1.32934
SERPINH1	rs594708	chr11	35363	0.00240353	85.1958		NAGS	Sepsis	Simple mode	3	-0.117333	0.161401	0.542822	-0.433679	0.199012	0.889289	0.64812	1.2202
SERPINH1	rs2588512	chr2	35334	0.00152172	53.8472		NAGS	Sepsis	Weighted mode	3	0.0229788	0.10609	0.848609	-0.184958	0.230916	1.02324	0.831139	1.25975
SERPINH1	rs9865425	chr3	35357	0.00174934	61.9565		UROS	Sepsis	MR Egger	6	0.184531	0.0968564	0.12946	-0.00530754	0.37437	1.20265	0.994707	1.45407
SERPINH1	rs1354034	chr3	35344	0.000993303	35.1402		UROS	Sepsis	Weighted median	6	0.0683077	0.0706054	0.333316	-0.070079	0.206694	1.07069	0.93232	1.22961
SERPINH1	rs9656588	chr7	35325	0.00171759	60.7749		UROS	Sepsis	Inverse variance weighted	6	0.0642829	0.0740839	0.385557	-0.0809216	0.209487	1.06639	0.922266	1.23305
SERPINH1	rs7782210	chr7	35323	0.00101004	35.7117		UROS	Sepsis	Simple mode	6	0.0300955	0.156789	0.855335	-0.277212	0.337403	1.03055	0.757894	1.4013
SERPINH1	rs72673731	chr8	35350	0.00113202	40.0601		UROS	Sepsis	Weighted mode	6	0.0791048	0.0755593	0.343082	-0.0689914	0.227201	1.08232	0.933335	1.25508
SERPINH1	rs10098139	chr8	35350	0.00119284	42.2149		LRCH4	Sepsis	Inverse variance weighted	2	-0.0474893	0.276985	0.863869	-0.590379	0.495401	0.953621	0.554117	1.64116
KLRB1	rs139517772	chr12	35375	0.000920806	32.6017		PAPLN	Sepsis	MR Egger	4	0.724767	0.679668	0.397944	-0.607382	2.05691	2.06425	0.544775	7.8218
KLRB1	rs10691349	chr12	35374	0.00132624	46.9741		PAPLN	Sepsis	Weighted median	4	0.0654881	0.115988	0.572339	-0.161849	0.292825	1.06768	0.85057	1.34021
KLRB1	rs1135816	chr12	35372	0.0222428	804.624		PAPLN	Sepsis	Inverse variance weighted	4	-0.0515685	0.169769	0.761313	-0.384315	0.281178	0.949739	0.680917	1.32469
KLRB1	rs118021813	chr12	35373	0.00096093	34.0217		PAPLN	Sepsis	Simple mode	4	0.101386	0.148976	0.544974	-0.190608	0.393379	1.1067	0.826457	1.48198
KLRB1	rs713452	chr1	35357	0.001864	66.025		PAPLN	Sepsis	Weighted mode	4	0.106781	0.126837	0.461675	-0.14182	0.355382	1.11269	0.867777	1.42673
KLRB1	rs10922094	chr1	35327	0.00421447	149.506		QDPR	Sepsis	MR Egger	5	0.105191	0.0572478	0.16345	-0.00701483	0.217397	1.11092	0.99301	1.24284
KLRB1	rs7310615	chr12	35358	0.00103331	36.5713		QDPR	Sepsis	Weighted median	5	0.0711626	0.0358547	0.0471725	0.000887353	0.141438	1.07376	1.00089	1.15193
KLRB1	rs8117436	chr20	35361	0.000844483	29.8853		QDPR	Sepsis	Inverse variance weighted	5	0.0702835	0.0354041	0.0471245	0.000891469	0.139675	1.07281	1.00089	1.1499
KLRB1	rs697356	chr3	35326	0.000849617	30.0374		QDPR	Sepsis	Simple mode	5	0.0765245	0.0938214	0.460488	-0.107365	0.260414	1.07953	0.898197	1.29747
KLRB1	rs28455809	chr6	35427	0.00109168	38.7152		QDPR	Sepsis	Weighted mode	5	0.071219	0.0357958	0.117506	0.00105921	0.141379	1.07382	1.00106	1.15186
KLRB1	rs7862602	chr9	35248	0.00472075	167.177		MADCAM1	Sepsis	Inverse variance weighted	2	-0.35977	0.48935	0.462219	-1.3189	0.599357	0.697837	0.26743	1.82095
CD1A	rs114009540	chr1	35325	0.000884371	31.2663		SUN5	Sepsis	MR Egger	5	0.814699	0.240443	0.0428277	0.34343	1.28597	2.25849	1.40978	3.61816
CD1A	rs10922098	chr1	35326	0.0214045	772.629		SUN5	Sepsis	Weighted median	5	0.184936	0.100923	0.0668838	-0.0128723	0.382745	1.20314	0.98721	1.4663
CD1A	rs3900909	chr1	35325	0.0012464	44.0816		SUN5	Sepsis	Inverse variance weighted	5	0.150206	0.134349	0.263553	-0.113117	0.41353	1.16207	0.893046	1.51215
CD1A	rs1047286	chr19	35360	0.000892206	31.5748		SUN5	Sepsis	Simple mode	5	0.376108	0.18064	0.105773	0.022054	0.730162	1.4566	1.0223	2.07542
CD1A	rs72848922	chr2	35337	0.0014541	51.4554		SUN5	Sepsis	Weighted mode	5	0.165654	0.123355	0.250441	-0.0761216	0.407429	1.18016	0.926704	1.50295
CD1A	rs111696008	chr2	35347	0.000889197	31.4566		TRABD	Sepsis	MR Egger	4	0.212958	1.29937	0.884881	-2.33381	2.75973	1.23733	0.0969253	15.7956
CD1A	rs1707652	chr3	35327	0.00565503	200.9		TRABD	Sepsis	Weighted median	4	-0.0227259	0.149999	0.879576	-0.316724	0.271272	0.97753	0.728532	1.31163
CD1A	rs550671	chr6	35428	0.00638745	227.737		TRABD	Sepsis	Inverse variance weighted	4	-0.185107	0.15582	0.234852	-0.490515	0.120301	0.831015	0.612311	1.12784
CD1A	rs28471056	chr6	35426	0.00200693	71.2364		TRABD	Sepsis	Simple mode	4	0.0200954	0.230411	0.935996	-0.43151	0.471701	1.0203	0.649527	1.60272
CD1A	rs9272526	chr6	35426	0.00107342	38.0656		TRABD	Sepsis	Weighted mode	4	0.0222211	0.203416	0.919909	-0.376473	0.420916	1.02247	0.686277	1.52336
HABP4	rs473902	chr9	35333	0.00108114	38.2391		CASQ1	Sepsis	MR Egger	5	0.412669	0.157547	0.0790468	0.103876	0.721462	1.51084	1.10946	2.05744
HABP4	rs58088508	chr9	35333	0.0374888	1376.11		CASQ1	Sepsis	Weighted median	5	-0.00582004	0.0812594	0.942902	-0.165089	0.153448	0.994197	0.847819	1.16585
HABP4	rs147602960	chr9	35333	0.00363607	128.935		CASQ1	Sepsis	Inverse variance weighted	5	-0.062026	0.116838	0.595508	-0.291029	0.166977	0.939858	0.747494	1.18173
HABP4	rs28825490	chr9	35329	0.00113908	40.2862		CASQ1	Sepsis	Simple mode	5	0.0141496	0.239083	0.955645	-0.454452	0.482752	1.01425	0.634795	1.62053
HABP4	rs6695321	chr1	35327	0.00106449	37.6432		CASQ1	Sepsis	Weighted mode	5	0.04887	0.0792326	0.570747	-0.106426	0.204166	1.05008	0.899042	1.2265
HABP4	rs116836559	chr9	35345	0.00108116	38.2527		XDH	Sepsis	Inverse variance weighted	2	0.102766	0.203998	0.61443	-0.297071	0.502603	1.10823	0.742991	1.65302
PILRA	rs45454594	chr7	35356	0.0319803	1167.98		ALDH1A1	Sepsis	Wald ratio	1	-0.38302	0.144232	0.00791706	-0.665715	-0.100326	0.681799	0.513906	0.904543
PILRA	rs199974872	chr7	35356	0.00727408	259.052		SELPLG	Sepsis	MR Egger	18	0.0757583	0.0736298	0.318827	-0.068556	0.220073	1.0787	0.933741	1.24617
PILRA	rs76265464	chr7	35356	0.00474518	168.561		SELPLG	Sepsis	Weighted median	18	0.0735468	0.042018	0.0800555	-0.00880847	0.155902	1.07632	0.99123	1.16871
PILRA	rs75126895	chr7	35356	0.0126684	453.624		SELPLG	Sepsis	Inverse variance weighted	18	0.0183571	0.0413147	0.656809	-0.0626197	0.0993339	1.01853	0.939301	1.10444
PILRA	rs12705068	chr7	35356	0.0385063	1415.87		SELPLG	Sepsis	Simple mode	18	0.0291722	0.0783127	0.714117	-0.124321	0.182665	1.0296	0.883097	1.20041
PILRA	rs371165331	chr7	35352	0.0286847	1043.95		SELPLG	Sepsis	Weighted mode	18	0.0474795	0.0416902	0.270554	-0.0342332	0.129192	1.04862	0.966346	1.13791
PILRA	rs62482204	chr7	35357	0.0232549	841.753		CHCHD10	Sepsis	MR Egger	3	3.57535	0.682921	0.120152	2.23682	4.91387	35.7071	9.36355	136.166
PILRA	rs149744179	chr7	35357	0.00600641	213.64		CHCHD10	Sepsis	Weighted median	3	0.598279	0.16017	0.000187504	0.284346	0.912211	1.81899	1.32889	2.48982
PILRA	rs78690606	chr7	35357	0.014017	502.617		CHCHD10	Sepsis	Inverse variance weighted	3	0.250781	0.394134	0.524592	-0.521722	1.02328	1.28503	0.593498	2.78231
PILRA	rs73405382	chr7	35357	0.0281857	1025.41		CHCHD10	Sepsis	Simple mode	3	0.619602	0.159819	0.0605523	0.306356	0.932848	1.85819	1.35847	2.54174
PILRA	rs140711669	chr7	35356	0.00695844	247.732		CHCHD10	Sepsis	Weighted mode	3	0.616641	0.155947	0.0584101	0.310984	0.922298	1.85269	1.36477	2.51506
PILRA	rs55867908	chr7	35357	0.0161857	581.659		GSTT2B	Sepsis	MR Egger	4	0.141379	0.0844526	0.236096	-0.0241479	0.306906	1.15186	0.976141	1.35921
PILRA	rs143364347	chr7	35355	0.0139112	498.739		GSTT2B	Sepsis	Weighted median	4	-0.0263895	0.0488633	0.589151	-0.122162	0.0693826	0.973956	0.885005	1.07185
PILRA	rs146216542	chr7	35352	0.000977545	34.59		GSTT2B	Sepsis	Inverse variance weighted	4	-0.0450073	0.0822166	0.584088	-0.206152	0.116137	0.95599	0.81371	1.12315
PILRA	rs5745757	chr7	35335	0.000907108	32.08		GSTT2B	Sepsis	Simple mode	4	-0.0282073	0.0895618	0.773437	-0.203748	0.147334	0.972187	0.815668	1.15874
PILRA	rs148292738	chr7	35336	0.00141454	50.0521		GSTT2B	Sepsis	Weighted mode	4	-0.0245202	0.0491917	0.652412	-0.120936	0.0718956	0.975778	0.886091	1.07454
PILRA	rs117466579	chr7	35337	0.000884499	31.2815		LRP1B	Sepsis	MR Egger	3	0.113015	0.0920022	0.434979	-0.0673096	0.293339	1.11965	0.934906	1.3409
PILRA	rs79858296	chr7	35338	0.00126203	44.6515		LRP1B	Sepsis	Weighted median	3	0.0288165	0.0446236	0.518429	-0.0586457	0.116279	1.02924	0.943041	1.12331
PILRA	rs62467851	chr7	35330	0.00112019	39.6184		LRP1B	Sepsis	Inverse variance weighted	3	0.0244333	0.0429348	0.569302	-0.0597189	0.108586	1.02473	0.942029	1.1147
PILRA	rs12670513	chr7	35340	0.0041883	148.629		LRP1B	Sepsis	Simple mode	3	-0.0749726	0.0950084	0.512734	-0.261189	0.111244	0.927769	0.770135	1.11767
PILRA	rs117850863	chr7	35356	0.0356543	1307.13		LRP1B	Sepsis	Weighted mode	3	0.0386313	0.0440289	0.472802	-0.0476654	0.124928	1.03939	0.953453	1.13307
PILRA	rs712846	chr7	35354	0.00738287	262.941		ATF6	Sepsis	MR Egger	18	-0.0361542	0.11801	0.763277	-0.267454	0.195146	0.964492	0.765325	1.21549
PILRA	rs143036628	chr7	35356	0.00315563	111.917		ATF6	Sepsis	Weighted median	18	-0.0647698	0.0700715	0.35531	-0.20211	0.0725703	0.937283	0.817005	1.07527
PILRA	rs138702212	chr7	35351	0.000901116	31.8823		ATF6	Sepsis	Inverse variance weighted	18	-0.0696331	0.052741	0.18674	-0.173005	0.0337393	0.932736	0.841133	1.03431
PILRA	rs73203019	chr7	35353	0.00111691	39.5281		ATF6	Sepsis	Simple mode	18	-0.0730361	0.118222	0.544902	-0.304751	0.158679	0.929567	0.737307	1.17196
PILRA	rs118045511	chr7	35348	0.000867472	30.6883		ATF6	Sepsis	Weighted mode	18	-0.0730361	0.0963753	0.458929	-0.261932	0.115859	0.929567	0.769564	1.12284
PILRA	rs1206383	chr7	35342	0.00089409	31.6254		COL11A2	Sepsis	MR Egger	10	0.188538	0.22497	0.426326	-0.252403	0.629479	1.20748	0.776932	1.87663
TOMM20L	rs72748420	chr1	35325	0.000876385	30.9837		COL11A2	Sepsis	Weighted median	10	-0.018189	0.100402	0.85624	-0.214976	0.178598	0.981975	0.806561	1.19554
TOMM20L	rs1329424	chr1	35326	0.0287443	1045.41		COL11A2	Sepsis	Inverse variance weighted	10	-0.0223605	0.0756778	0.767635	-0.170689	0.125968	0.977888	0.843084	1.13425
TOMM20L	rs3900909	chr1	35325	0.00135312	47.8609		COL11A2	Sepsis	Simple mode	10	-0.0388397	0.142584	0.791462	-0.318304	0.240625	0.961905	0.727381	1.27204
TOMM20L	rs10801660	chr1	35333	0.00103335	36.547		COL11A2	Sepsis	Weighted mode	10	-0.0335978	0.134471	0.808311	-0.29716	0.229964	0.96696	0.742925	1.25856
TOMM20L	rs1047286	chr19	35360	0.00116599	41.2752		GAD1	Sepsis	MR Egger	4	-1.02059	1.53634	0.574837	-4.03182	1.99063	0.360381	0.0177421	7.32013
TOMM20L	rs2686395	chr3	35327	0.00556266	197.6		GAD1	Sepsis	Weighted median	4	0.0629755	0.126007	0.617232	-0.183999	0.30995	1.065	0.831937	1.36336
TOMM20L	rs1265941	chr6	35429	0.00295089	104.851		GAD1	Sepsis	Inverse variance weighted	4	0.066911	0.118208	0.571365	-0.164778	0.2986	1.0692	0.848082	1.34797
TOMM20L	rs550671	chr6	35428	0.00784825	280.231		GAD1	Sepsis	Simple mode	4	-0.318784	0.306932	0.375342	-0.920371	0.282804	0.727033	0.398371	1.32684
TOMM20L	rs112164276	chr6	35427	0.00108578	38.5056		GAD1	Sepsis	Weighted mode	4	0.0966738	0.116153	0.466301	-0.130986	0.324334	1.1015	0.87723	1.38311
TOMM20L	rs41548618	chr6	35426	0.0011186	39.6698		GRB7	Sepsis	MR Egger	8	0.0645371	0.128955	0.634573	-0.188214	0.317288	1.06667	0.828437	1.3734
SMPD1	rs57528411	chr11	35367	0.00132442	46.9001		GRB7	Sepsis	Weighted median	8	-0.0163313	0.0503522	0.74568	-0.115022	0.082359	0.983801	0.891347	1.08585
SMPD1	rs142303644	chr11	35363	0.00163899	58.0513		GRB7	Sepsis	Inverse variance weighted	8	-0.0446076	0.0523945	0.394559	-0.147301	0.0580856	0.956373	0.863034	1.05981
SMPD1	rs1050228	chr11	35363	0.0323355	1181.63		GRB7	Sepsis	Simple mode	8	-0.165011	0.119984	0.211445	-0.40018	0.0701583	0.847884	0.670199	1.07268
SMPD1	rs117210486	chr11	35365	0.00374998	133.11		GRB7	Sepsis	Weighted mode	8	0.0369596	0.0512073	0.493837	-0.0634066	0.137326	1.03765	0.938562	1.1472
SMPD1	rs77690773	chr11	35364	0.00123068	43.5729		DCAF5	Sepsis	MR Egger	5	0.227978	0.256457	0.439512	-0.274677	0.730633	1.25606	0.759817	2.07639
SMPD1	rs113199701	chr11	35368	0.000956113	33.8462		DCAF5	Sepsis	Weighted median	5	-0.0204799	0.0704684	0.771338	-0.158598	0.117638	0.979728	0.853339	1.12484
SMPD1	rs12743641	chr1	35342	0.000981232	34.7108		DCAF5	Sepsis	Inverse variance weighted	5	-0.0575817	0.100637	0.567204	-0.25483	0.139666	0.944045	0.775049	1.14989
SMPD1	rs78444298	chr1	35348	0.00192714	68.2481		DCAF5	Sepsis	Simple mode	5	-0.0583791	0.186022	0.769336	-0.422981	0.306223	0.943292	0.655091	1.35829
SMPD1	rs7897379	chr10	35339	0.00289046	102.436		DCAF5	Sepsis	Weighted mode	5	0.0418044	0.0709801	0.587542	-0.0973167	0.180925	1.04269	0.907269	1.19833
SMPD1	rs139736720	chr11	35367	0.000947156	33.5279		CYB5A	Sepsis	MR Egger	3	-0.643385	0.813872	0.574142	-2.23857	0.951803	0.52551	0.10661	2.59038
SMPD1	rs3923092	chr11	35363	0.00126828	44.9047		CYB5A	Sepsis	Weighted median	3	-0.0457321	0.134266	0.733399	-0.308894	0.21743	0.955298	0.734259	1.24288
SMPD1	rs60167606	chr12	35351	0.00215327	76.2803		CYB5A	Sepsis	Inverse variance weighted	3	0.0932995	0.204042	0.647487	-0.306623	0.493222	1.09779	0.735928	1.63758
SMPD1	rs2251298	chr12	35351	0.0259438	941.513		CYB5A	Sepsis	Simple mode	3	-0.0434071	0.212294	0.856908	-0.459503	0.372689	0.957522	0.631598	1.45163
SMPD1	rs7980436	chr12	35352	0.00968087	345.564		CYB5A	Sepsis	Weighted mode	3	-0.0500073	0.141984	0.758336	-0.328296	0.228281	0.951223	0.72015	1.25644
SMPD1	rs2946833	chr12	35352	0.00122956	43.5184		NT5C2	Sepsis	MR Egger	3	0.344563	0.259019	0.410371	-0.163115	0.852241	1.41137	0.849493	2.3449
SMPD1	rs67057049	chr12	35354	0.000902769	31.9435		NT5C2	Sepsis	Weighted median	3	0.0142759	0.107956	0.894796	-0.197318	0.22587	1.01438	0.820929	1.25341
SMPD1	rs17532371	chr13	35346	0.0009093	32.1676		NT5C2	Sepsis	Inverse variance weighted	3	-0.00077011	0.116178	0.994711	-0.228479	0.226939	0.99923	0.795743	1.25475
SMPD1	rs17092065	chr14	35355	0.00106661	37.7481		NT5C2	Sepsis	Simple mode	3	-0.146572	0.221114	0.575583	-0.579956	0.286812	0.863663	0.559923	1.33217
SMPD1	rs112963922	chr14	35359	0.000934804	33.0828		NT5C2	Sepsis	Weighted mode	3	0.0392147	0.115275	0.766125	-0.186725	0.265154	1.03999	0.829672	1.30363
SMPD1	rs55707100	chr15	35351	0.00156777	55.5061		SCARA3	Sepsis	MR Egger	6	0.221461	0.111968	0.119089	0.00200305	0.440918	1.2479	1.00201	1.55413
SMPD1	rs339969	chr15	35358	0.00130478	46.1922		SCARA3	Sepsis	Weighted median	6	0.0184111	0.0543884	0.734978	-0.0881902	0.125012	1.01858	0.915587	1.13316
SMPD1	rs62061733	chr17	35351	0.00104841	37.0992		SCARA3	Sepsis	Inverse variance weighted	6	-0.0316261	0.0705833	0.654105	-0.169969	0.106717	0.968869	0.843691	1.11262
SMPD1	rs2532362	chr17	35348	0.000952929	33.7144		SCARA3	Sepsis	Simple mode	6	-0.258537	0.156907	0.16033	-0.566075	0.0490018	0.772181	0.567749	1.05022
SMPD1	rs56255430	chr19	35341	0.00230938	81.8002		SCARA3	Sepsis	Weighted mode	6	0.0320481	0.0566803	0.596217	-0.0790453	0.143141	1.03257	0.923998	1.15389
SMPD1	rs429358	chr19	35356	0.00132758	46.9977		LRRN1	Sepsis	MR Egger	9	-0.0488097	0.0715359	0.516977	-0.18902	0.0914007	0.952362	0.82777	1.09571
SMPD1	rs8736	chr19	35359	0.00220275	78.0546		LRRN1	Sepsis	Weighted median	9	-0.0408568	0.0342001	0.232227	-0.107889	0.0261753	0.959967	0.897727	1.02652
SMPD1	rs738409	chr22	35360	0.00105932	37.495		LRRN1	Sepsis	Inverse variance weighted	9	-0.0576018	0.0290972	0.0477442	-0.114632	-0.000571407	0.944026	0.891694	0.999429
SMPD1	rs4681749	chr3	35347	0.000903244	31.954		LRRN1	Sepsis	Simple mode	9	0.0860195	0.0610297	0.196364	-0.0335986	0.205638	1.08983	0.96696	1.22831
SMPD1	rs1154988	chr3	35349	0.00115669	40.9328		LRRN1	Sepsis	Weighted mode	9	-0.0523736	0.0311241	0.130927	-0.113377	0.00862974	0.948974	0.892814	1.00867
SMPD1	rs1707652	chr3	35327	0.00261124	92.4837		SORT1	Sepsis	Wald ratio	1	-0.848475	0.248569	0.000641469	-1.33567	-0.361281	0.428067	0.262982	0.696783
SMPD1	rs6858114	chr4	35344	0.000970417	34.3298		TNR	Sepsis	MR Egger	10	0.126329	0.127988	0.352532	-0.124528	0.377186	1.13466	0.882914	1.45818
SMPD1	rs56055826	chr4	35340	0.00113617	40.1958		TNR	Sepsis	Weighted median	10	-0.00880171	0.0605458	0.884417	-0.127472	0.109868	0.991237	0.880318	1.11613
SMPD1	rs41280463	chr4	35364	0.00128107	45.3592		TNR	Sepsis	Inverse variance weighted	10	-0.0590061	0.0474532	0.213698	-0.152014	0.0340021	0.942701	0.858976	1.03459
SMPD1	rs9639523	chr7	35359	0.000985508	34.879		TNR	Sepsis	Simple mode	10	-0.237939	0.11916	0.0769474	-0.471492	-0.00438635	0.788251	0.62407	0.995623
SMPD1	rs7036351	chr9	35338	0.00136194	48.1911		TNR	Sepsis	Weighted mode	10	0.0238172	0.0625199	0.712074	-0.0987217	0.146356	1.0241	0.905995	1.15761
VSIG10	rs10922098	chr1	35326	0.00110812	39.1865		SAMHD1	Sepsis	Inverse variance weighted	2	-0.333453	0.321747	0.300024	-0.964077	0.297171	0.716446	0.381335	1.34605
VSIG10	rs4448834	chr14	34957	0.00146064	51.1314		WWP1	Sepsis	MR Egger	4	0.187893	0.766799	0.829277	-1.31503	1.69082	1.2067	0.268466	5.42392
VSIG10	rs697356	chr3	35326	0.0011105	39.2709		WWP1	Sepsis	Weighted median	4	-0.13989	0.132464	0.290941	-0.39952	0.11974	0.869454	0.670642	1.1272
B4GALT6	rs1816633	chr18	35339	0.00305942	108.443		WWP1	Sepsis	Inverse variance weighted	4	-0.0844972	0.167317	0.61355	-0.412439	0.243445	0.918974	0.662034	1.27564
B4GALT6	rs78796387	chr18	35339	0.0123094	440.4		WWP1	Sepsis	Simple mode	4	-0.313398	0.210366	0.233052	-0.725715	0.0989192	0.730959	0.483978	1.10398
B4GALT6	rs143674791	chr18	35339	0.01276	456.729		WWP1	Sepsis	Weighted mode	4	-0.179702	0.147135	0.30918	-0.468086	0.108682	0.835519	0.626199	1.11481
B4GALT6	rs142098862	chr18	35339	0.00285002	100.999		CREB3L4	Sepsis	MR Egger	13	0.00264686	0.061756	0.966581	-0.118395	0.123689	1.00265	0.888345	1.13166
B4GALT6	rs59477943	chr18	35337	0.0731406	2788.37		CREB3L4	Sepsis	Weighted median	13	-0.0131363	0.0425906	0.757754	-0.0966138	0.0703413	0.98695	0.907907	1.07287
B4GALT6	rs113633457	chr18	35338	0.00916171	326.731		CREB3L4	Sepsis	Inverse variance weighted	13	-0.0479153	0.0326136	0.141783	-0.111838	0.0160073	0.953215	0.894189	1.01614
B4GALT6	rs17804730	chr18	35338	0.00227214	80.471		CREB3L4	Sepsis	Simple mode	13	0.0140331	0.0638258	0.829672	-0.111066	0.139132	1.01413	0.89488	1.14928
B4GALT6	rs148295641	chr18	35334	0.00808814	288.1		CREB3L4	Sepsis	Weighted mode	13	-0.00920923	0.0433094	0.835178	-0.0940956	0.0756771	0.990833	0.910196	1.07861
B4GALT6	rs78705678	chr10	35341	0.000940761	33.2769		RAG1	Sepsis	MR Egger	3	-0.107732	0.151392	0.606267	-0.404461	0.188997	0.897868	0.667337	1.20804
B4GALT6	rs140118846	chr12	35358	0.00100216	35.468		RAG1	Sepsis	Weighted median	3	-0.0678687	0.0562914	0.227946	-0.1782	0.0424625	0.934383	0.836775	1.04338
B4GALT6	rs181707610	chr12	35356	0.00137838	48.7985		RAG1	Sepsis	Inverse variance weighted	3	-0.0663872	0.0616169	0.281293	-0.187156	0.0543819	0.935768	0.829314	1.05589
B4GALT6	rs189321311	chr18	35358	0.00101964	36.0872		RAG1	Sepsis	Simple mode	3	-0.0980251	0.086918	0.376513	-0.268384	0.0723341	0.906626	0.764614	1.07501
B4GALT6	rs147694814	chr18	35334	0.00198189	70.1633		RAG1	Sepsis	Weighted mode	3	-0.071111	0.0609864	0.363849	-0.190644	0.0484224	0.931359	0.826426	1.04961
B4GALT6	rs12608350	chr18	35334	0.00239882	84.9589		PMS2	Sepsis	MR Egger	3	0.815953	0.308305	0.229987	0.211676	1.42023	2.26133	1.23575	4.13807
B4GALT6	rs138902810	chr18	35331	0.00294631	104.398		PMS2	Sepsis	Weighted median	3	-0.0392694	0.0860349	0.648077	-0.207898	0.129359	0.961492	0.81229	1.1381
B4GALT6	rs145766357	chr18	35323	0.000857551	30.3156		PMS2	Sepsis	Inverse variance weighted	3	-0.0672032	0.172361	0.696613	-0.405032	0.270625	0.935005	0.666956	1.31078
B4GALT6	rs117474269	chr18	35334	0.00111457	39.4238		PMS2	Sepsis	Simple mode	3	-0.368803	0.276832	0.314306	-0.911393	0.173787	0.691561	0.401964	1.1898
B4GALT6	rs141745012	chr18	35340	0.0009023	31.9143		PMS2	Sepsis	Weighted mode	3	0.0605679	0.0960016	0.592586	-0.127595	0.248731	1.06244	0.88021	1.2824
B4GALT6	rs8102873	chr19	35160	0.000940623	33.1015		PCBD1	Sepsis	MR Egger	9	0.170825	0.208142	0.438863	-0.237135	0.578784	1.18628	0.788885	1.78387
B4GALT6	rs1260326	chr2	35361	0.000893849	31.6339		PCBD1	Sepsis	Weighted median	9	0.0236611	0.0908805	0.794591	-0.154465	0.201787	1.02394	0.856874	1.22359
B4GALT6	rs4684847	chr3	35356	0.0012373	43.7978		PCBD1	Sepsis	Inverse variance weighted	9	-0.00660194	0.0938809	0.943937	-0.190608	0.177405	0.99342	0.826456	1.19411
B4GALT6	rs62621812	chr7	35344	0.000904862	32.0086		PCBD1	Sepsis	Simple mode	9	-0.0128074	0.137185	0.927914	-0.28169	0.256076	0.987274	0.754507	1.29185
B4GALT6	rs2980858	chr8	35356	0.00124529	44.0809		PCBD1	Sepsis	Weighted mode	9	0.0123407	0.0930384	0.897753	-0.170015	0.194696	1.01242	0.843652	1.21494
HHIP	rs7438126	chr4	35348	0.0012784	45.2441		PPM1D	Sepsis	MR Egger	5	0.58787	0.27664	0.123591	0.0456552	1.13008	1.80015	1.04671	3.09592
HHIP	rs140950906	chr4	35348	0.000942702	33.3522		PPM1D	Sepsis	Weighted median	5	-0.0754888	0.110008	0.492581	-0.291105	0.140127	0.92729	0.747437	1.15042
HHIP	rs11727676	chr4	35350	0.00877437	312.902		PPM1D	Sepsis	Inverse variance weighted	5	-0.0783674	0.125494	0.532318	-0.324336	0.167601	0.924625	0.723008	1.18246
HHIP	rs78689694	chr11	35363	0.000990747	35.0686		PPM1D	Sepsis	Simple mode	5	-0.163964	0.20127	0.460995	-0.558453	0.230525	0.848773	0.572094	1.25926
HHIP	rs181707610	chr12	35356	0.000936183	33.1288		PPM1D	Sepsis	Weighted mode	5	0.02421	0.10908	0.835227	-0.189587	0.238007	1.02451	0.8273	1.26872
HHIP	rs718530	chr13	35349	0.0010633	37.6244		CHFR	Sepsis	MR Egger	3	0.172853	0.234774	0.595972	-0.287304	0.633011	1.18869	0.750284	1.88327
HHIP	rs118146573	chr16	35357	0.00119102	42.1588		CHFR	Sepsis	Weighted median	3	-0.135149	0.0876606	0.123138	-0.306964	0.0366655	0.873585	0.735677	1.03735
HHIP	rs1065853	chr19	35354	0.010956	391.606		CHFR	Sepsis	Inverse variance weighted	3	-0.149814	0.135248	0.26799	-0.414899	0.115271	0.860868	0.660407	1.12218
HHIP	rs77945941	chr2	35357	0.00199121	70.5396		CHFR	Sepsis	Simple mode	3	0.0154992	0.184802	0.940799	-0.346712	0.37771	1.01562	0.707009	1.45894
HHIP	rs9274536	chr6	35426	0.00160557	56.9671		CHFR	Sepsis	Weighted mode	3	-0.0828975	0.0930634	0.467044	-0.265302	0.0995067	0.920445	0.766974	1.10463
A4GNT	rs2251550	chr3	35350	0.00164613	58.2834		BTG2	Sepsis	MR Egger	7	0.0358936	0.13886	0.806334	-0.236272	0.30806	1.03655	0.789566	1.36078
A4GNT	rs61801011	chr1	35334	0.000964038	34.0942		BTG2	Sepsis	Weighted median	7	-0.0140598	0.0485228	0.772003	-0.109164	0.081045	0.986039	0.896583	1.08442
A4GNT	rs203687	chr1	35327	0.00107979	38.1848		BTG2	Sepsis	Inverse variance weighted	7	-0.0377425	0.0521737	0.469434	-0.140003	0.064518	0.962961	0.869356	1.06664
A4GNT	rs4974539	chr3	35290	0.00516781	183.309		BTG2	Sepsis	Simple mode	7	-0.181848	0.105042	0.134136	-0.387731	0.0240356	0.833728	0.678595	1.02433
A4GNT	rs2073044	chr6	35426	0.00101768	36.0871		BTG2	Sepsis	Weighted mode	7	0.0277645	0.0489647	0.591259	-0.0682063	0.123735	1.02815	0.934068	1.13172
GCNT4	rs10922094	chr1	35327	0.0115013	411.009		CLK2	Sepsis	MR Egger	9	0.0718828	0.0999662	0.495395	-0.124051	0.267816	1.07453	0.883335	1.30711
GCNT4	rs1555405	chr14	35368	0.000857135	30.3394		CLK2	Sepsis	Weighted median	9	0.0291744	0.0386393	0.450223	-0.0465587	0.104907	1.0296	0.954509	1.11061
GCNT4	rs11569393	chr19	35360	0.000865619	30.6331		CLK2	Sepsis	Inverse variance weighted	9	-0.0302137	0.0414226	0.465756	-0.111402	0.0509745	0.970238	0.894579	1.0523
GCNT4	rs1355538	chr3	35326	0.00241618	85.5559		CLK2	Sepsis	Simple mode	9	-0.174223	0.0989666	0.116372	-0.368197	0.0197518	0.84011	0.691981	1.01995
GCNT4	rs9267139	chr6	35427	0.00107096	37.9795		CLK2	Sepsis	Weighted mode	9	0.0307929	0.0388591	0.45097	-0.045371	0.106957	1.03127	0.955643	1.11289
GCNT4	rs28573154	chr6	35428	0.00307317	109.206		CSNK2B	Sepsis	Inverse variance weighted	2	0.00853922	0.0891485	0.92369	-0.166192	0.18327	1.00858	0.846884	1.20114
GCNT4	rs7774739	chr6	35425	0.00227721	80.8497		ARHGAP25	Sepsis	MR Egger	3	-0.237521	0.157604	0.372952	-0.546425	0.0713826	0.78858	0.579016	1.07399
GCNT4	rs9271766	chr6	35425	0.000863034	30.5977		ARHGAP25	Sepsis	Weighted median	3	-0.238551	0.0792955	0.00262647	-0.39397	-0.0831316	0.787769	0.674374	0.92023
SIGLEC15	rs10305748	chr1	35351	0.000936033	33.1188		ARHGAP25	Sepsis	Inverse variance weighted	3	-0.241937	0.0759517	0.00144554	-0.390802	-0.0930712	0.785106	0.676514	0.911129
SIGLEC15	rs10922098	chr1	35326	0.0143006	512.483		ARHGAP25	Sepsis	Simple mode	3	-0.227961	0.112844	0.180789	-0.449136	-0.00678722	0.796155	0.638179	0.993236
SIGLEC15	rs1047286	chr19	35360	0.00104394	36.9501		ARHGAP25	Sepsis	Weighted mode	3	-0.237595	0.0838973	0.105349	-0.402033	-0.0731558	0.788522	0.668958	0.929456
SIGLEC15	rs1707652	chr3	35327	0.00353844	125.439		FANCF	Sepsis	Wald ratio	1	-0.0629333	0.227171	0.781756	-0.508188	0.382321	0.939006	0.601585	1.46568
SIGLEC15	rs3130955	chr6	35427	0.00085231	30.2188		TALDO1	Sepsis	MR Egger	6	-0.0730126	0.229011	0.765819	-0.521874	0.375849	0.929589	0.593407	1.45623
SIGLEC15	rs9501600	chr6	35428	0.00373891	132.952		TALDO1	Sepsis	Weighted median	6	-0.166148	0.141466	0.240206	-0.443421	0.111126	0.846921	0.641837	1.11754
SIGLEC15	rs35209896	chr6	35427	0.00122795	43.5535		TALDO1	Sepsis	Inverse variance weighted	6	-0.164779	0.114075	0.148603	-0.388365	0.0588074	0.848081	0.678165	1.06057
BTNL3	rs10922098	chr1	35326	0.00712042	253.326		TALDO1	Sepsis	Simple mode	6	-0.199509	0.174794	0.305404	-0.542106	0.143087	0.819133	0.581522	1.15383
BTNL3	rs6445035	chr3	35327	0.00314616	111.489		TALDO1	Sepsis	Weighted mode	6	-0.181896	0.179488	0.357363	-0.533693	0.169901	0.833688	0.586435	1.18519
BTNL3	rs3863087	chr3	35326	0.00130128	46.0264		P4HA2	Sepsis	MR Egger	3	0.035903	0.412227	0.944693	-0.772062	0.843868	1.03656	0.462059	2.32534
BTNL3	rs9501600	chr6	35428	0.00361524	128.538		P4HA2	Sepsis	Weighted median	3	-0.0591075	0.0908256	0.515189	-0.237126	0.118911	0.942605	0.788892	1.12627
BTNL3	rs35209896	chr6	35427	0.00125572	44.54		P4HA2	Sepsis	Inverse variance weighted	3	-0.106524	0.164145	0.51636	-0.428248	0.215199	0.898953	0.65165	1.24011
EBI3	rs115770048	chr19	35330	0.0022842	80.8809		P4HA2	Sepsis	Simple mode	3	0.0414692	0.11866	0.760097	-0.191104	0.274042	1.04234	0.826047	1.31527
EBI3	rs34328206	chr19	35335	0.0021133	74.8272		P4HA2	Sepsis	Weighted mode	3	-0.0483216	0.0964725	0.666143	-0.237408	0.140764	0.952827	0.78867	1.15115
EBI3	rs8108746	chr19	35334	0.101031	3970.81		STUB1	Sepsis	Inverse variance weighted	2	-0.0729192	0.146485	0.618631	-0.360031	0.214192	0.929676	0.697655	1.23886
EBI3	rs9807813	chr19	35340	0.137473	5632.3		NHEJ1	Sepsis	MR Egger	3	-3.60813	2.2524	0.355276	-8.02283	0.806583	0.0271026	0.00032789	2.24024
EBI3	rs4807574	chr19	35338	0.0170695	613.642		NHEJ1	Sepsis	Weighted median	3	-0.0261774	0.193465	0.892368	-0.405369	0.353015	0.974162	0.66673	1.42335
EBI3	rs7255715	chr19	35342	0.00856213	305.199		NHEJ1	Sepsis	Inverse variance weighted	3	0.0492255	0.211943	0.816338	-0.366184	0.464634	1.05046	0.693376	1.59143
EBI3	rs60103502	chr19	35340	0.00200613	71.0353		NHEJ1	Sepsis	Simple mode	3	0.0140907	0.317457	0.96863	-0.608125	0.636307	1.01419	0.54437	1.88949
EBI3	rs143771088	chr10	35353	0.00100891	35.7021		NHEJ1	Sepsis	Weighted mode	3	-0.0495531	0.209988	0.835412	-0.46113	0.362023	0.951655	0.630571	1.43623
EBI3	rs61872201	chr10	35357	0.00319977	113.491		PLCB1	Sepsis	Inverse variance weighted	2	0.0982788	0.295637	0.739564	-0.481169	0.677727	1.10327	0.61806	1.9694
EBI3	rs61751507	chr10	35356	0.0132165	473.513		GRB10	Sepsis	MR Egger	3	-0.538095	0.543157	0.50298	-1.60268	0.526492	0.583859	0.201356	1.69298
EBI3	rs11594344	chr10	35357	0.000929497	32.8929		GRB10	Sepsis	Weighted median	3	-0.119299	0.0942749	0.205713	-0.304078	0.0654794	0.887542	0.737803	1.06767
EBI3	rs3184504	chr12	35359	0.00117408	41.5606		GRB10	Sepsis	Inverse variance weighted	3	-0.0696989	0.14855	0.638931	-0.360857	0.221459	0.932675	0.697079	1.2479
EBI3	rs56115403	chr17	35359	0.00166212	58.8655		GRB10	Sepsis	Simple mode	3	-0.176412	0.134624	0.320328	-0.440275	0.0874517	0.838273	0.643859	1.09139
EBI3	rs704	chr17	35348	0.00605854	215.451		GRB10	Sepsis	Weighted mode	3	-0.140245	0.109084	0.327324	-0.35405	0.0735599	0.869145	0.70184	1.07633
EBI3	rs11666444	chr19	35311	0.00112011	39.5942		RRM1	Sepsis	MR Egger	25	0.152235	0.0744033	0.052347	0.00640481	0.298066	1.16443	1.00643	1.34725
EBI3	rs4807876	chr19	35358	0.00294765	104.525		RRM1	Sepsis	Weighted median	25	0.047849	0.0540716	0.3762	-0.0581314	0.153829	1.04901	0.943526	1.16629
EBI3	rs62165726	chr2	35379	0.0020578	72.9487		RRM1	Sepsis	Inverse variance weighted	25	0.0604603	0.0362087	0.0949643	-0.0105087	0.131429	1.06233	0.989546	1.14046
EBI3	rs10937241	chr3	35350	0.00176783	62.5998		RRM1	Sepsis	Simple mode	25	0.236837	0.109993	0.0415647	0.0212515	0.452422	1.26723	1.02148	1.57212
EBI3	rs11711157	chr3	35292	0.00467127	165.623		RRM1	Sepsis	Weighted mode	25	0.0106735	0.0717616	0.883005	-0.129979	0.151326	1.01073	0.878114	1.16338
EBI3	rs5743618	chr4	35353	0.00309995	109.927		AQP4	Sepsis	Inverse variance weighted	2	-0.300263	0.137455	0.0289295	-0.569676	-0.0308512	0.740623	0.565709	0.96962
HNRNPDL	rs4980320	chr11	35340	0.000981097	34.7041		ADH5	Sepsis	MR Egger	6	0.0770886	0.245877	0.769551	-0.404831	0.559008	1.08014	0.66709	1.74894
HNRNPDL	rs1354034	chr3	35344	0.00346985	123.058		ADH5	Sepsis	Weighted median	6	0.123832	0.078664	0.115443	-0.0303492	0.278014	1.13183	0.970107	1.3205
HNRNPDL	rs6897795	chr5	35351	0.00134749	47.6967		ADH5	Sepsis	Inverse variance weighted	6	0.10049	0.0808937	0.214146	-0.0580618	0.259041	1.10571	0.943592	1.29569
HNRNPDL	rs342200	chr7	35345	0.000856899	30.3113		ADH5	Sepsis	Simple mode	6	0.16452	0.098537	0.155862	-0.0286127	0.357652	1.17883	0.971793	1.42997
BRAT1	rs10922094	chr1	35327	0.00232003	82.1455		ADH5	Sepsis	Weighted mode	6	0.149618	0.0815789	0.126113	-0.0102768	0.309513	1.16139	0.989776	1.36276
BRAT1	rs1355538	chr3	35326	0.000871629	30.8163		INPP5E	Sepsis	MR Egger	4	1.04996	0.314019	0.078994	0.434481	1.66543	2.85753	1.54416	5.28797
BRAT1	rs9501393	chr6	35428	0.00101827	36.1099		INPP5E	Sepsis	Weighted median	4	0.0997584	0.134469	0.458168	-0.163801	0.363318	1.1049	0.848911	1.43809
BRAT1	rs7774739	chr6	35425	0.000893822	31.6902		INPP5E	Sepsis	Inverse variance weighted	4	0.0956953	0.193096	0.620187	-0.282772	0.474163	1.10042	0.753692	1.60667
FAM163B	rs1797077	chr10	35351	0.0243946	883.888		INPP5E	Sepsis	Simple mode	4	0.332397	0.305449	0.356105	-0.266283	0.931078	1.39431	0.766222	2.53724
FAM163B	rs10904861	chr10	35354	0.00142323	50.3859		INPP5E	Sepsis	Weighted mode	4	0.251272	0.270707	0.421765	-0.279312	0.781857	1.28566	0.756304	2.18553
FAM163B	rs61872201	chr10	35357	0.00138898	49.1756		GPR101	Sepsis	Wald ratio	1	-0.115573	0.178321	0.516907	-0.465083	0.233936	0.890855	0.628083	1.26356
FAM163B	rs61751507	chr10	35356	0.00771832	274.996		ZNF18	Sepsis	MR Egger	4	-0.0183159	0.306529	0.957786	-0.619113	0.582481	0.981851	0.538422	1.79048
FAM163B	rs704	chr17	35348	0.00135337	47.9009		ZNF18	Sepsis	Weighted median	4	-0.0473255	0.064377	0.46226	-0.173504	0.0788534	0.953777	0.840713	1.08205
FAM163B	rs7634194	chr3	35287	0.000904432	31.9418		ZNF18	Sepsis	Inverse variance weighted	4	-0.0450197	0.102024	0.659022	-0.244987	0.154948	0.955979	0.782715	1.1676
DSC1	rs10922098	chr1	35326	0.00792019	282.006		ZNF18	Sepsis	Simple mode	4	-0.214675	0.174563	0.306425	-0.556818	0.127468	0.806803	0.573029	1.13595
DSC1	rs1555405	chr14	35368	0.000872098	30.8695		ZNF18	Sepsis	Weighted mode	4	0.0252906	0.065431	0.724895	-0.102954	0.153535	1.02561	0.902168	1.16595
DSC1	rs704	chr17	35348	0.00210198	74.4532		ADH7	Sepsis	MR Egger	5	0.288064	0.389419	0.513093	-0.475198	1.05133	1.33384	0.621762	2.86144
DSC1	rs1706435	chr3	35327	0.00197567	69.9288		ADH7	Sepsis	Weighted median	5	0.0336763	0.107651	0.754411	-0.17732	0.244672	1.03425	0.837512	1.2772
DSC1	rs872914	chr4	35336	0.00335013	118.771		ADH7	Sepsis	Inverse variance weighted	5	0.0288095	0.0929536	0.756611	-0.15338	0.210999	1.02923	0.857804	1.23491
DSC1	rs453821	chr6	35429	0.00248392	88.2169		ADH7	Sepsis	Simple mode	5	0.0174374	0.154921	0.915804	-0.286208	0.321083	1.01759	0.751107	1.37862
DSC1	rs35426875	chr6	35427	0.00120595	42.7722		ADH7	Sepsis	Weighted mode	5	0.0976541	0.146982	0.542781	-0.190431	0.38574	1.10258	0.826602	1.4707
C6orf89	rs10922098	chr1	35326	0.00246246	87.1986		SYK	Sepsis	MR Egger	3	0.492832	0.330931	0.376455	-0.155793	1.14146	1.63695	0.855736	3.13133
C6orf89	rs812426	chr10	35351	0.0022541	79.8602		SYK	Sepsis	Weighted median	3	0.0163103	0.139356	0.906828	-0.256828	0.289448	1.01644	0.773501	1.33569
C6orf89	rs1059216	chr14	34956	0.0105649	373.228		SYK	Sepsis	Inverse variance weighted	3	-0.00330903	0.147852	0.982144	-0.293099	0.286481	0.996696	0.745949	1.33173
C6orf89	rs2857383	chr14	34954	0.000938456	32.8317		SYK	Sepsis	Simple mode	3	-0.110048	0.242667	0.694648	-0.585676	0.36558	0.895791	0.55673	1.44135
C6orf89	rs117051919	chr16	35360	0.00113338	40.1196		SYK	Sepsis	Weighted mode	3	0.05008	0.146121	0.764472	-0.236317	0.336477	1.05136	0.78953	1.40001
C6orf89	rs1355538	chr3	35326	0.00152217	53.8511		RBM24	Sepsis	MR Egger	6	0.174239	0.147204	0.302086	-0.114281	0.46276	1.19034	0.892007	1.58845
MRAP2	rs17580	chr14	35361	0.00115605	40.9242		RBM24	Sepsis	Weighted median	6	0.0112976	0.0550892	0.837511	-0.0966773	0.119272	1.01136	0.907849	1.12668
MRAP2	rs185009887	chr17	35363	0.000896994	31.7471		RBM24	Sepsis	Inverse variance weighted	6	-0.0424779	0.0658408	0.518823	-0.171526	0.08657	0.958412	0.842378	1.09043
MRAP2	rs8099840	chr19	35367	0.00115178	40.7795		RBM24	Sepsis	Simple mode	6	-0.0191968	0.158281	0.90819	-0.329427	0.291033	0.980986	0.719336	1.33781
MRAP2	rs6993770	chr8	35354	0.00101969	36.085		RBM24	Sepsis	Weighted mode	6	0.0406847	0.0570947	0.507967	-0.0712209	0.15259	1.04152	0.931256	1.16485
LCTL	rs10922098	chr1	35327	0.00702882	250.051		KRT7	Sepsis	MR Egger	8	0.0696942	0.185585	0.720178	-0.294052	0.433441	1.07218	0.745238	1.54256
LCTL	rs9864801	chr3	35328	0.00126613	44.7841		KRT7	Sepsis	Weighted median	8	0.0132692	0.0618132	0.830028	-0.107885	0.134423	1.01336	0.897731	1.14388
LCTL	rs2242572	chr6	35430	0.00211862	75.2178		KRT7	Sepsis	Inverse variance weighted	8	-0.0220798	0.0708983	0.755474	-0.161041	0.116881	0.978162	0.851258	1.12399
LCTL	rs9272068	chr6	35428	0.00105377	37.3702		KRT7	Sepsis	Simple mode	8	-0.0596975	0.146278	0.695388	-0.346403	0.227008	0.942049	0.707227	1.25484
OSMR	rs2921713	chr5	35367	0.00095001	33.6291		KRT7	Sepsis	Weighted mode	8	0.0301313	0.0698614	0.679221	-0.106797	0.16706	1.03059	0.898708	1.18182
OSMR	rs77326070	chr5	35356	0.005343	189.911		ATF6B	Sepsis	MR Egger	10	-0.0108307	0.141966	0.941061	-0.289084	0.267423	0.989228	0.748949	1.30659
OSMR	rs10922098	chr1	35327	0.00472587	167.734		ATF6B	Sepsis	Weighted median	10	0.0332327	0.0853224	0.696909	-0.133999	0.200465	1.03379	0.874591	1.22197
OSMR	rs2106009	chr14	34955	0.00178119	62.3689		ATF6B	Sepsis	Inverse variance weighted	10	-0.0147083	0.065611	0.822622	-0.143306	0.113889	0.985399	0.866489	1.12063
OSMR	rs697356	chr3	35327	0.00110906	39.221		ATF6B	Sepsis	Simple mode	10	0.081139	0.126589	0.537523	-0.166975	0.329254	1.08452	0.84622	1.38993
OSMR	rs28573154	chr6	35429	0.0015807	56.0883		ATF6B	Sepsis	Weighted mode	10	0.0837783	0.108176	0.458519	-0.128247	0.295803	1.08739	0.879636	1.34421
OSMR	rs7774739	chr6	35426	0.00106047	37.6059		WFDC2	Sepsis	MR Egger	4	-0.299671	0.584039	0.658937	-1.44439	0.845045	0.741062	0.23589	2.32808
OSMR	rs9271766	chr6	35426	0.000861857	30.5568		WFDC2	Sepsis	Weighted median	4	-0.028943	0.129195	0.822737	-0.282165	0.224279	0.971472	0.754149	1.25142
TMPRSS11B	rs28853072	chr1	35328	0.00591191	210.086		WFDC2	Sepsis	Inverse variance weighted	4	-0.0180952	0.123621	0.883624	-0.260393	0.224203	0.982068	0.770749	1.25132
TMPRSS11B	rs2668202	chr3	35328	0.00116268	41.1205		WFDC2	Sepsis	Simple mode	4	-0.087603	0.211331	0.706344	-0.501812	0.326606	0.916124	0.605433	1.38626
TMPRSS11B	rs9501600	chr6	35429	0.00258861	91.9445		WFDC2	Sepsis	Weighted mode	4	-0.0469996	0.177269	0.808082	-0.394447	0.300447	0.954088	0.674053	1.35046
TMPRSS11B	rs72508422	chr6	35428	0.000938533	33.2797		CA8	Sepsis	MR Egger	4	-0.215026	0.166872	0.326492	-0.542096	0.112043	0.80652	0.581528	1.11856
STMN2	rs72882960	chr11	35338	0.00102362	36.2076		CA8	Sepsis	Weighted median	4	-0.0126725	0.0525838	0.809558	-0.115737	0.0903917	0.987407	0.89071	1.0946
STMN2	rs4759076	chr12	35361	0.00304023	107.827		CA8	Sepsis	Inverse variance weighted	4	0.0037374	0.0861159	0.965383	-0.16505	0.172525	1.00374	0.847851	1.1883
STMN2	rs6436128	chr2	35358	0.00160379	56.7946		CA8	Sepsis	Simple mode	4	-0.0963226	0.142626	0.547848	-0.37587	0.183225	0.908171	0.686692	1.20108
STMN2	rs1354034	chr3	35345	0.00489941	174.012		CA8	Sepsis	Weighted mode	4	-0.018883	0.0506198	0.733921	-0.118098	0.080332	0.981294	0.888609	1.08365
ASPRV1	rs3796097	chr2	35346	0.00180985	64.0832		MVK	Sepsis	MR Egger	6	0.0809803	0.118075	0.530501	-0.150447	0.312408	1.08435	0.860323	1.36671
ASPRV1	rs7545538	chr1	35353	0.000894437	31.6475		MVK	Sepsis	Weighted median	6	0.0407718	0.0481872	0.39749	-0.0536752	0.135219	1.04161	0.94774	1.14479
ASPRV1	rs224313	chr10	35342	0.00120128	42.5042		MVK	Sepsis	Inverse variance weighted	6	0.018227	0.0634316	0.773845	-0.106099	0.142553	1.01839	0.899336	1.15321
ASPRV1	rs17658212	chr15	35353	0.0035243	125.028		MVK	Sepsis	Simple mode	6	0.0525409	0.0870516	0.572468	-0.11808	0.223162	1.05395	0.888625	1.25002
ASPRV1	rs117562643	chr16	35355	0.000941905	33.3306		MVK	Sepsis	Weighted mode	6	0.0435543	0.04849	0.410237	-0.0514861	0.138595	1.04452	0.949817	1.14866
ASPRV1	rs113125305	chr16	35356	0.00303934	107.78		DNAI1	Sepsis	MR Egger	5	0.226054	0.274217	0.470166	-0.311412	0.76352	1.25364	0.732412	2.14582
ASPRV1	rs72802919	chr16	35353	0.0033916	120.304		DNAI1	Sepsis	Weighted median	5	-0.0539949	0.077182	0.48419	-0.205272	0.0972818	0.947437	0.814426	1.10217
ASPRV1	rs74446154	chr16	35354	0.00124329	44.0075		DNAI1	Sepsis	Inverse variance weighted	5	-0.0709287	0.101089	0.482899	-0.269063	0.127205	0.931528	0.764095	1.13565
ASPRV1	rs140510457	chr16	35353	0.00108855	38.5231		DNAI1	Sepsis	Simple mode	5	-0.263314	0.201391	0.261139	-0.658041	0.131413	0.768501	0.517865	1.14044
ASPRV1	rs117749902	chr19	35366	0.00117761	41.6942		DNAI1	Sepsis	Weighted mode	5	0.0484889	0.0749643	0.552989	-0.0984411	0.195419	1.04968	0.906249	1.21582
ASPRV1	rs12610606	chr19	35364	0.00700633	249.506		RNF146	Sepsis	MR Egger	4	1.16914	0.333448	0.0725966	0.515585	1.8227	3.21923	1.67462	6.18856
ASPRV1	rs145684392	chr19	35363	0.00246661	87.4375		RNF146	Sepsis	Weighted median	4	-0.00925999	0.108656	0.932084	-0.222225	0.203705	0.990783	0.800735	1.22594
ASPRV1	rs9845881	chr3	35368	0.00148541	52.6113		RNF146	Sepsis	Inverse variance weighted	4	-0.0335359	0.20963	0.8729	-0.444412	0.37734	0.96702	0.641201	1.4584
ASPRV1	rs188486759	chr7	35335	0.00087381	30.9013		RNF146	Sepsis	Simple mode	4	-0.144079	0.235815	0.584391	-0.606276	0.318119	0.86582	0.545378	1.37454
ASPRV1	rs2702945	chr8	35384	0.00137996	48.8931		RNF146	Sepsis	Weighted mode	4	0.00715387	0.125586	0.958156	-0.238995	0.253302	1.00718	0.787419	1.28827
STX8	rs11078801	chr17	35359	0.00138973	49.2051		KMT2C	Sepsis	Wald ratio	1	-0.659256	0.193135	0.000641469	-1.0378	-0.280711	0.517236	0.354233	0.755246
STX8	rs741735	chr11	35341	0.000843027	29.8169		CARD9	Sepsis	Inverse variance weighted	2	-0.00127117	0.120809	0.991605	-0.238057	0.235515	0.99873	0.788158	1.26556
STX8	rs12292693	chr11	35352	0.00263354	93.3416		ACAD8	Sepsis	Wald ratio	1	-0.874829	0.311579	0.00498924	-1.48552	-0.264134	0.416933	0.226384	0.767871
STX8	rs1354034	chr3	35345	0.00106799	37.7864		PLSCR3	Sepsis	Inverse variance weighted	2	-0.554069	0.18068	0.00216522	-0.908201	-0.199937	0.574607	0.403249	0.818783
NTM	rs4592429	chr11	35359	0.000972746	34.4269		FBXL4	Sepsis	MR Egger	10	-0.0521532	0.149745	0.736617	-0.345653	0.241347	0.949183	0.707758	1.27296
NTM	rs12800878	chr11	35358	0.0141505	507.487		FBXL4	Sepsis	Weighted median	10	-0.13289	0.0634908	0.0363435	-0.257332	-0.0084483	0.875561	0.773111	0.991587
NTM	rs2511504	chr11	35356	0.0770883	2953.02		FBXL4	Sepsis	Inverse variance weighted	10	-0.0942943	0.0667273	0.157617	-0.22508	0.0364911	0.910015	0.798453	1.03717
NTM	rs12289924	chr11	35353	0.00350835	124.46		FBXL4	Sepsis	Simple mode	10	-0.122393	0.0905288	0.209375	-0.29983	0.055043	0.8848	0.740944	1.05659
NTM	rs7118465	chr11	35361	0.0060823	216.38		FBXL4	Sepsis	Weighted mode	10	-0.138307	0.0595984	0.0454379	-0.255119	-0.0214938	0.870832	0.774824	0.978736
NTM	rs2477669	chr10	35344	0.0015312	54.1987		EHD4	Sepsis	MR Egger	3	0.378866	0.181297	0.284137	0.0235233	0.734209	1.46063	1.0238	2.08383
NTM	rs78705678	chr10	35342	0.00570981	202.944		EHD4	Sepsis	Weighted median	3	0.0961413	0.0754319	0.20247	-0.0517051	0.243988	1.10091	0.949609	1.27633
NTM	rs2477642	chr10	35340	0.00546859	194.312		EHD4	Sepsis	Inverse variance weighted	3	0.049449	0.104656	0.636578	-0.155677	0.254575	1.05069	0.855835	1.28991
NTM	rs112256242	chr10	35347	0.000910161	32.199		EHD4	Sepsis	Simple mode	3	0.0871145	0.132377	0.578109	-0.172345	0.346574	1.09102	0.841689	1.41421
NTM	rs138580446	chr11	35361	0.00123377	43.6788		EHD4	Sepsis	Weighted mode	3	0.100902	0.0754448	0.312892	-0.0469696	0.248774	1.10617	0.954116	1.28245
NTM	rs540	chr16	35308	0.000960222	33.9342		FAH	Sepsis	MR Egger	6	-0.0670717	0.0376483	0.149417	-0.140862	0.00671897	0.935128	0.868609	1.00674
NTM	rs1260326	chr2	35362	0.00357641	126.916		FAH	Sepsis	Weighted median	6	-0.0647747	0.0259406	0.0125235	-0.115618	-0.0139311	0.937279	0.890815	0.986165
NTM	rs2686401	chr3	35328	0.00219518	77.7176		FAH	Sepsis	Inverse variance weighted	6	-0.0658562	0.0258423	0.0108223	-0.116507	-0.0152052	0.936265	0.890024	0.98491
GALNT13	rs16834610	chr2	35338	0.00129656	45.8746		FAH	Sepsis	Simple mode	6	-0.139042	0.0888017	0.178183	-0.313093	0.0350097	0.870192	0.731182	1.03563
GALNT13	rs10922098	chr1	35327	0.00155718	55.0931		FAH	Sepsis	Weighted mode	6	-0.0669339	0.0252045	0.0451201	-0.116335	-0.017533	0.935257	0.890177	0.98262
GALNT13	rs2477642	chr10	35340	0.00101175	35.7894		RUFY1	Sepsis	MR Egger	6	0.444147	0.359993	0.284828	-0.26144	1.14973	1.55916	0.769942	3.15735
GALNT13	rs12975366	chr19	35359	0.00156414	55.39		RUFY1	Sepsis	Weighted median	6	-0.147935	0.111971	0.186437	-0.367398	0.0715279	0.862487	0.692534	1.07415
CEACAM4	rs10922098	chr1	35327	0.00615919	218.922		RUFY1	Sepsis	Inverse variance weighted	6	-0.181596	0.127065	0.152958	-0.430642	0.0674508	0.833938	0.650091	1.06978
CEACAM4	rs1707652	chr3	35328	0.00145667	51.5335		RUFY1	Sepsis	Simple mode	6	-0.211181	0.209328	0.359346	-0.621463	0.199102	0.809628	0.537158	1.22031
CEACAM4	rs9501600	chr6	35429	0.00261807	92.9939		RUFY1	Sepsis	Weighted mode	6	-0.0490322	0.125775	0.712708	-0.295552	0.197488	0.952151	0.744121	1.21834
CEACAM4	rs35209896	chr6	35428	0.000868236	30.7849		HNRNPC	Sepsis	MR Egger	6	0.244402	0.235662	0.358271	-0.217495	0.7063	1.27686	0.804532	2.02648
PLA2R1	rs12471260	chr2	35338	0.0279274	1015.19		HNRNPC	Sepsis	Weighted median	6	0.0620732	0.0684585	0.364551	-0.0721054	0.196252	1.06404	0.930433	1.21683
PLA2R1	rs113098364	chr2	35337	0.026384	957.542		HNRNPC	Sepsis	Inverse variance weighted	6	-0.0181322	0.0794324	0.819435	-0.17382	0.137555	0.982031	0.840448	1.14747
PLA2R1	rs80339456	chr2	35337	0.0108073	386.047		HNRNPC	Sepsis	Simple mode	6	0.0644631	0.113724	0.595324	-0.158437	0.287363	1.06659	0.853477	1.33291
PLA2R1	rs6432620	chr2	35335	0.122974	4954.28		HNRNPC	Sepsis	Weighted mode	6	0.0685935	0.0690401	0.366069	-0.066725	0.203912	1.071	0.935452	1.22619
PLA2R1	rs13001774	chr2	35334	0.0113763	406.572		DTX1	Sepsis	MR Egger	10	0.305418	0.132771	0.0504439	0.0451875	0.565649	1.35719	1.04622	1.76059
PLA2R1	rs757344	chr12	35353	0.000905726	32.0474		DTX1	Sepsis	Weighted median	10	0.0437377	0.0654833	0.504184	-0.0846096	0.172085	1.04471	0.918871	1.18778
PLA2R1	rs6496748	chr15	35365	0.000914654	32.3745		DTX1	Sepsis	Inverse variance weighted	10	-0.0121116	0.0618494	0.844747	-0.133336	0.109113	0.987961	0.875171	1.11529
PLA2R1	rs6430066	chr2	35346	0.00094513	33.4363		DTX1	Sepsis	Simple mode	10	0.0430626	0.119445	0.726772	-0.191049	0.277174	1.044	0.826092	1.3194
PLA2R1	rs12998722	chr2	35337	0.000956297	33.8231		DTX1	Sepsis	Weighted mode	10	0.0692354	0.0730529	0.368011	-0.0739482	0.212419	1.07169	0.92872	1.23667
PLA2R1	rs2091151	chr2	35335	0.000873393	30.8866		RECQL	Sepsis	MR Egger	9	-0.0789386	0.0718891	0.308506	-0.219841	0.0619641	0.924097	0.802646	1.06392
PLA2R1	rs12471193	chr2	35324	0.00209699	74.2254		RECQL	Sepsis	Weighted median	9	-0.0555162	0.0501331	0.268131	-0.153777	0.0427447	0.945997	0.857463	1.04367
PLA2R1	rs114994001	chr2	35322	0.000991187	35.0435		RECQL	Sepsis	Inverse variance weighted	9	-0.0728851	0.0377635	0.053602	-0.146902	0.00113143	0.929708	0.863379	1.00113
PLA2R1	rs116241488	chr2	35328	0.00175257	62.0201		RECQL	Sepsis	Simple mode	9	-0.0633901	0.0754971	0.425491	-0.211364	0.0845841	0.938577	0.809479	1.08826
PLA2R1	rs112083943	chr2	35336	0.00385794	136.844		RECQL	Sepsis	Weighted mode	9	-0.0571534	0.0597488	0.366799	-0.174261	0.0599543	0.944449	0.840078	1.06179
PLA2R1	rs62194171	chr2	35334	0.00215217	76.2043		PQBP1	Sepsis	MR Egger	3	0.536498	0.422027	0.42433	-0.290674	1.36367	1.71001	0.747759	3.91052
PLA2R1	rs78489768	chr2	35331	0.00314115	111.323		PQBP1	Sepsis	Weighted median	3	-0.0354796	0.112071	0.75156	-0.255138	0.184179	0.965142	0.77481	1.20223
PLA2R1	rs115087160	chr2	35332	0.00202404	71.6543		PQBP1	Sepsis	Inverse variance weighted	3	-0.0356704	0.145821	0.806752	-0.321479	0.250138	0.964958	0.725076	1.2842
PLA2R1	rs6747805	chr2	35331	0.00160157	56.6725		PQBP1	Sepsis	Simple mode	3	-0.314671	0.271679	0.366381	-0.847162	0.217819	0.730029	0.428629	1.24336
PLA2R1	rs80024373	chr2	35341	0.00244423	86.5883		PQBP1	Sepsis	Weighted mode	3	0.106164	0.12068	0.471802	-0.130369	0.342698	1.112	0.877771	1.40874
PLA2R1	rs77298446	chr2	35349	0.000900242	31.8495		TCTN2	Sepsis	Inverse variance weighted	2	-0.0240506	0.0484515	0.619622	-0.119016	0.0709143	0.976236	0.887794	1.07349
PLA2R1	rs61656332	chr2	35352	0.00146804	51.9715		RHPN2	Sepsis	MR Egger	6	0.0457287	0.165697	0.796237	-0.279038	0.370495	1.04679	0.756512	1.44845
PLA2R1	rs1377057	chr4	35339	0.00124316	43.9842		RHPN2	Sepsis	Weighted median	6	-0.0108368	0.0649802	0.867551	-0.138198	0.116524	0.989222	0.870926	1.12358
PLA2R1	rs11751347	chr6	35377	0.00178946	63.4155		RHPN2	Sepsis	Inverse variance weighted	6	-0.0399389	0.0772763	0.605273	-0.1914	0.111523	0.960848	0.825802	1.11798
PLA2R1	rs3798938	chr6	35378	0.00107724	38.1494		RHPN2	Sepsis	Simple mode	6	0.0654483	0.189355	0.743682	-0.305688	0.436585	1.06764	0.736616	1.54741
PLA2R1	rs2000242	chr9	35351	0.000914892	32.3701		RHPN2	Sepsis	Weighted mode	6	0.0522419	0.0668845	0.470104	-0.0788517	0.183336	1.05363	0.924177	1.20122
GNGT2	rs182801617	chr17	35355	0.00127754	45.2227		SOCS3	Sepsis	MR Egger	7	0.0886436	0.0713049	0.268921	-0.0511141	0.228401	1.09269	0.95017	1.25659
GNGT2	rs10922094	chr1	35328	0.000996237	35.2282		SOCS3	Sepsis	Weighted median	7	0.0367655	0.0472022	0.436042	-0.0557508	0.129282	1.03745	0.945775	1.13801
GNGT2	rs28720282	chr11	35354	0.000863719	30.5606		SOCS3	Sepsis	Inverse variance weighted	7	0.00633044	0.0422098	0.880784	-0.0764008	0.0890616	1.00635	0.926445	1.09315
CYB5D2	rs149208504	chr17	35358	0.0198988	717.827		SOCS3	Sepsis	Simple mode	7	-0.153882	0.124667	0.263224	-0.39823	0.0904658	0.857373	0.671508	1.09468
CYB5D2	rs17176065	chr17	35361	0.0100525	359.054		SOCS3	Sepsis	Weighted mode	7	0.0456661	0.0481793	0.379808	-0.0487654	0.140098	1.04672	0.952405	1.15039
CYB5D2	rs181444731	chr17	35359	0.000953234	33.7357		PYGL	Sepsis	MR Egger	7	-0.0148502	0.134229	0.916211	-0.27794	0.248239	0.98526	0.757342	1.28177
CYB5D2	rs7224464	chr17	35362	0.00103799	36.7414		PYGL	Sepsis	Weighted median	7	-0.0951884	0.0802166	0.235369	-0.252413	0.0620362	0.909202	0.776924	1.064
CYB5D2	rs10922098	chr1	35327	0.00111631	39.4777		PYGL	Sepsis	Inverse variance weighted	7	-0.0733639	0.0629137	0.243572	-0.196675	0.0499468	0.929263	0.821458	1.05122
CYB5D2	rs1042445	chr3	35357	0.00131129	46.4214		PYGL	Sepsis	Simple mode	7	-0.0909501	0.123188	0.48819	-0.332398	0.150498	0.913063	0.717202	1.16241
CYB5D2	rs2523610	chr6	35426	0.00497219	177.015		PYGL	Sepsis	Weighted mode	7	-0.108822	0.0889416	0.266997	-0.283148	0.0655031	0.89689	0.753408	1.0677
CYB5D2	rs2854001	chr6	35429	0.00498151	177.364		POLR3F	Sepsis	MR Egger	3	-1.81177	0.869145	0.284755	-3.5153	-0.10825	0.163364	0.029739	0.897403
CYB5D2	rs2523483	chr6	35429	0.000927888	32.9028		POLR3F	Sepsis	Weighted median	3	0.106647	0.160957	0.507599	-0.208828	0.422122	1.11254	0.811535	1.52519
CYB5D2	rs41285751	chr6	35430	0.00145841	51.7442		POLR3F	Sepsis	Inverse variance weighted	3	0.2046	0.219836	0.352011	-0.226278	0.635478	1.22703	0.797496	1.88792
CALN1	rs10922098	chr1	35329	0.0107567	384.132		POLR3F	Sepsis	Simple mode	3	0.0716942	0.216812	0.772319	-0.353258	0.496646	1.07433	0.702396	1.6432
CALN1	rs11569415	chr19	35363	0.000884512	31.3049		POLR3F	Sepsis	Weighted mode	3	0.0623965	0.16905	0.747466	-0.268942	0.393735	1.06438	0.764188	1.48251
CALN1	rs1355538	chr3	35329	0.00209593	74.1984		GALK1	Sepsis	Inverse variance weighted	2	-0.532962	0.25484	0.0364961	-1.03245	-0.033475	0.586864	0.356134	0.967079
CALN1	rs453821	chr6	35432	0.00330803	117.593		EIF3G	Sepsis	MR Egger	5	0.25977	0.343784	0.504793	-0.414048	0.933587	1.29663	0.66097	2.54362
CALN1	rs28471056	chr6	35429	0.00147126	52.199		EIF3G	Sepsis	Weighted median	5	0.0621438	0.100628	0.536867	-0.135088	0.259375	1.06412	0.873639	1.29612
CD58	rs61789227	chr1	35344	0.0163653	588.004		EIF3G	Sepsis	Inverse variance weighted	5	0.0528497	0.116186	0.6492	-0.174874	0.280573	1.05427	0.839563	1.32389
CD58	rs116614403	chr1	35361	0.0014253	50.4692		EIF3G	Sepsis	Simple mode	5	-0.23392	0.200374	0.307886	-0.626653	0.158813	0.791425	0.534377	1.17212
CD58	rs190942314	chr1	35354	0.000918591	32.5039		EIF3G	Sepsis	Weighted mode	5	0.101445	0.106621	0.395252	-0.107533	0.310423	1.10677	0.898047	1.364
CD58	rs10922094	chr1	35330	0.00719428	256.001		MAGEB10	Sepsis	MR Egger	5	0.265786	0.227487	0.327065	-0.180089	0.71166	1.30446	0.835196	2.03737
CD58	rs1706435	chr3	35330	0.00230222	81.5205		MAGEB10	Sepsis	Weighted median	5	0.0128656	0.0717461	0.857685	-0.127757	0.153488	1.01295	0.880067	1.16589
CD58	rs9501600	chr6	35431	0.00180042	63.9022		MAGEB10	Sepsis	Inverse variance weighted	5	-0.0269794	0.0954013	0.777331	-0.213966	0.160007	0.973381	0.807376	1.17352
PLEKHA4	rs10922098	chr1	35329	0.00407307	144.478		MAGEB10	Sepsis	Simple mode	5	-0.0567763	0.142838	0.711307	-0.336739	0.223186	0.944805	0.714095	1.25005
PLEKHA4	rs113747960	chr12	35380	0.000842417	29.8282		MAGEB10	Sepsis	Weighted mode	5	0.0355692	0.0768642	0.667595	-0.115085	0.186223	1.03621	0.891291	1.20469
PLEKHA4	rs17580	chr14	35363	0.00441709	156.886		GALE	Sepsis	MR Egger	6	0.0494736	0.438308	0.915568	-0.80961	0.908557	1.05072	0.445032	2.48074
PLEKHA4	rs2686395	chr3	35330	0.00188516	66.7247		GALE	Sepsis	Weighted median	6	0.0151089	0.073433	0.836985	-0.12882	0.159038	1.01522	0.879132	1.17238
PLEKHA4	rs9501600	chr6	35431	0.00215292	76.4404		GALE	Sepsis	Inverse variance weighted	6	0.018024	0.150989	0.90498	-0.277914	0.313962	1.01819	0.757362	1.36884
SRL	rs11640587	chr16	35348	0.00569249	202.359		GALE	Sepsis	Simple mode	6	0.0285848	0.12383	0.826588	-0.214122	0.271292	1.029	0.80725	1.31166
SRL	rs7915908	chr10	35372	0.0015863	56.1966		GALE	Sepsis	Weighted mode	6	0.0154152	0.0823656	0.858896	-0.146021	0.176852	1.01553	0.864139	1.19345
SRL	rs932274	chr10	35373	0.0124761	446.866		ELL	Sepsis	MR Egger	5	0.0569954	0.193466	0.787508	-0.322198	0.436188	1.05865	0.724555	1.5468
SRL	rs2736921	chr10	35371	0.00332232	117.899		ELL	Sepsis	Weighted median	5	-0.0433552	0.0613598	0.479831	-0.16362	0.07691	0.957571	0.849064	1.07994
SRL	rs1355538	chr3	35329	0.000866574	30.64		ELL	Sepsis	Inverse variance weighted	5	-0.0506367	0.0800853	0.527201	-0.207604	0.106331	0.950624	0.812529	1.11219
SRL	rs13190721	chr6	35436	0.000944795	33.5095		ELL	Sepsis	Simple mode	5	-0.208774	0.171973	0.291523	-0.545841	0.128293	0.811579	0.579355	1.13689
SRL	rs13208583	chr6	35426	0.000999436	35.4395		ELL	Sepsis	Weighted mode	5	0.044506	0.0580143	0.485764	-0.069202	0.158214	1.04551	0.933138	1.17142
STX6	rs572515	chr1	35329	0.00562364	199.79		RELB	Sepsis	MR Egger	7	0.410587	0.190493	0.0836728	0.0372208	0.783953	1.5077	1.03792	2.19011
STX6	rs1706435	chr3	35330	0.00179035	63.3631		RELB	Sepsis	Weighted median	7	0.0301221	0.0494081	0.542087	-0.0667177	0.126962	1.03058	0.935459	1.13537
STX6	rs28573154	chr6	35431	0.00145915	51.7719		RELB	Sepsis	Inverse variance weighted	7	-0.0382852	0.0467941	0.413264	-0.130002	0.0534313	0.962438	0.878094	1.05488
STX6	rs7774739	chr6	35428	0.000945348	33.5216		RELB	Sepsis	Simple mode	7	-0.200578	0.119213	0.143459	-0.434235	0.0330795	0.818258	0.64776	1.03363
PLD3	rs7254808	chr19	35365	0.00134132	47.4968		RELB	Sepsis	Weighted mode	7	0.039795	0.0488706	0.446583	-0.0559913	0.135581	1.0406	0.945547	1.1452
PLD3	rs10922098	chr1	35329	0.00131552	46.5346		GPR135	Sepsis	MR Egger	5	-0.205889	0.359702	0.607141	-0.910906	0.499128	0.813923	0.40216	1.64728
PLD3	rs11738994	chr5	35342	0.00148292	52.4841		GPR135	Sepsis	Weighted median	5	0.0595808	0.0689631	0.387615	-0.075587	0.194748	1.06139	0.927199	1.21501
PLD3	rs4631423	chr8	35368	0.000920149	32.572		GPR135	Sepsis	Inverse variance weighted	5	0.0566232	0.109698	0.605733	-0.158385	0.271631	1.05826	0.853521	1.3121
PLD3	rs6993770	chr8	35356	0.00136687	48.3905		GPR135	Sepsis	Simple mode	5	-0.012047	0.109756	0.917884	-0.227168	0.203074	0.988025	0.796787	1.22516
CLEC2A	rs10922098	chr1	35329	0.00128931	45.6063		GPR135	Sepsis	Weighted mode	5	0.0370003	0.0723216	0.635874	-0.10475	0.178751	1.03769	0.90055	1.19572
CLEC2A	rs7080536	chr10	35378	0.028717	1045.93		RBM19	Sepsis	MR Egger	7	0.0860417	0.222939	0.715415	-0.350919	0.523002	1.08985	0.704041	1.68708
CLEC2A	rs77774564	chr10	35378	0.0029378	104.234		RBM19	Sepsis	Weighted median	7	0.0729773	0.101558	0.472403	-0.126077	0.272032	1.07571	0.881547	1.31263
CLEC2A	rs11593575	chr10	35375	0.00149153	52.8387		RBM19	Sepsis	Inverse variance weighted	7	0.0897004	0.100086	0.370127	-0.106468	0.285869	1.09385	0.899004	1.33092
CLEC2A	rs485305	chr10	35368	0.00154486	54.7201		RBM19	Sepsis	Simple mode	7	0.260466	0.157799	0.149908	-0.0488202	0.569752	1.29753	0.952352	1.76783
CLEC2A	rs11196979	chr10	35373	0.000992063	35.1251		RBM19	Sepsis	Weighted mode	7	0.0926499	0.109531	0.430057	-0.122031	0.30733	1.09708	0.885121	1.35979
CLEC2A	rs9501393	chr6	35431	0.00134323	47.6533		ALDH3A1	Sepsis	Inverse variance weighted	2	0.00704857	0.278455	0.979805	-0.538723	0.55282	1.00707	0.583493	1.73815
CLEC2A	rs7774739	chr6	35428	0.00113367	40.2069		HAVCR2	Sepsis	MR Egger	3	6.28709	1.7122	0.16927	2.93117	9.643	537.586	18.7496	15413.6
CLEC10A	rs10922098	chr1	35329	0.00427108	151.532		HAVCR2	Sepsis	Weighted median	3	0.207209	0.253958	0.414546	-0.290549	0.704967	1.23024	0.747853	2.02378
CLEC10A	rs1706435	chr3	35330	0.00151914	53.7497		HAVCR2	Sepsis	Inverse variance weighted	3	0.371134	0.445149	0.404433	-0.501358	1.24363	1.44938	0.605707	3.46817
CLEC10A	rs9469017	chr6	35431	0.000931597	33.0363		HAVCR2	Sepsis	Simple mode	3	-0.037395	0.379964	0.930576	-0.782124	0.707333	0.963296	0.457434	2.02857
CLEC10A	rs2844452	chr6	35432	0.00198711	70.5434		HAVCR2	Sepsis	Weighted mode	3	0.0574505	0.357963	0.887238	-0.644156	0.759057	1.05913	0.525105	2.13626
CLEC10A	rs550671	chr6	35431	0.00366578	130.353		UBL4A	Sepsis	Inverse variance weighted	2	0.110219	0.333543	0.74106	-0.543525	0.763963	1.11652	0.580698	2.14677
BET1L	rs2739240	chr11	35342	0.00519032	184.383		APOL1	Sepsis	MR Egger	10	0.0424927	0.0430697	0.352733	-0.041924	0.126909	1.04341	0.958943	1.13531
BET1L	rs10922098	chr1	35329	0.00344536	122.135		APOL1	Sepsis	Weighted median	10	-0.0210141	0.0350294	0.548573	-0.0896717	0.0476435	0.979205	0.914231	1.0488
BET1L	rs1619994	chr3	35330	0.000864914	30.5821		APOL1	Sepsis	Inverse variance weighted	10	-0.0151273	0.0284068	0.594365	-0.0708047	0.0405502	0.984987	0.931644	1.04138
BET1L	rs444921	chr6	35432	0.00154742	54.91		APOL1	Sepsis	Simple mode	10	-0.0429687	0.0714314	0.562325	-0.182974	0.0970369	0.957941	0.83279	1.1019
BET1L	rs4734879	chr8	35356	0.000847642	29.993		APOL1	Sepsis	Weighted mode	10	-0.0244438	0.0313853	0.456068	-0.085959	0.0370713	0.975853	0.917632	1.03777
SPINK7	rs9784645	chr5	35349	0.00549544	195.321		CD38	Sepsis	Inverse variance weighted	2	-0.0400886	0.213414	0.850999	-0.458381	0.378203	0.960704	0.632307	1.45966
SPINK7	rs61816766	chr1	35355	0.000906626	32.081		CD59	Sepsis	MR Egger	6	0.188712	0.164621	0.315568	-0.133946	0.51137	1.20769	0.874637	1.66757
SPINK7	rs10922094	chr1	35330	0.00339121	120.212		CD59	Sepsis	Weighted median	6	0.0715695	0.0612189	0.242373	-0.0484195	0.191559	1.07419	0.952734	1.21114
SPINK7	rs2727270	chr11	35358	0.000878119	31.074		CD59	Sepsis	Inverse variance weighted	6	0.0404411	0.0742394	0.585933	-0.105068	0.18595	1.04127	0.900263	1.20436
SPINK7	rs34529371	chr14	35368	0.000916073	32.4275		CD59	Sepsis	Simple mode	6	0.101818	0.0996541	0.353779	-0.0935037	0.29714	1.10718	0.910735	1.346
SPINK7	rs77924615	chr16	35346	0.001337	47.3182		CD59	Sepsis	Weighted mode	6	0.0801564	0.068687	0.295842	-0.0544702	0.214783	1.08346	0.946987	1.23959
SPINK7	rs34155263	chr2	35341	0.000857114	30.3155		FABP1	Sepsis	MR Egger	3	-3.17047	7.11167	0.733024	-17.1093	10.7684	0.0419841	3.71115e-08	47496.3
SPINK7	rs1355538	chr3	35329	0.00115546	40.8663		FABP1	Sepsis	Weighted median	3	-0.100776	0.0969275	0.298478	-0.290754	0.0892021	0.904136	0.7477	1.0933
SPINK7	rs322372	chr5	35355	0.000923196	32.6679		FABP1	Sepsis	Inverse variance weighted	3	-0.111203	0.127732	0.383975	-0.361558	0.139152	0.894757	0.69659	1.1493
SPINK7	rs453821	chr6	35432	0.000920256	32.6347		FABP1	Sepsis	Simple mode	3	-0.129643	0.149457	0.477155	-0.422579	0.163294	0.878409	0.655354	1.17738
SPINK7	rs10971512	chr9	35339	0.00382702	135.755		FABP1	Sepsis	Weighted mode	3	-0.0712256	0.146995	0.675873	-0.359336	0.216885	0.931252	0.698139	1.2422
MUCL1	rs10922098	chr1	35329	0.0130393	466.724		HMBS	Sepsis	MR Egger	5	0.726378	0.78047	0.420664	-0.803343	2.2561	2.06758	0.447829	9.54578
MUCL1	rs2686395	chr3	35330	0.00210164	74.4032		HMBS	Sepsis	Weighted median	5	0.0028561	0.138664	0.983567	-0.268926	0.274639	1.00286	0.7642	1.31605
MUCL1	rs9501600	chr6	35431	0.00328836	116.888		HMBS	Sepsis	Inverse variance weighted	5	0.0247709	0.11412	0.828162	-0.198905	0.248447	1.02508	0.819628	1.28203
UCMA	rs185705950	chr10	35363	0.00469026	166.634		HMBS	Sepsis	Simple mode	5	0.0148053	0.172332	0.935665	-0.322965	0.352575	1.01492	0.723999	1.42273
UCMA	rs142421037	chr10	35364	0.000923148	32.6745		HMBS	Sepsis	Weighted mode	5	0.00825754	0.172294	0.964072	-0.329439	0.345954	1.00829	0.719327	1.41334
UCMA	rs138834887	chr10	35363	0.00941301	336.016		LRIT3	Sepsis	MR Egger	4	-0.0532578	0.376832	0.90056	-0.791849	0.685333	0.948136	0.453006	1.98443
UCMA	rs2399954	chr10	35363	0.0274645	998.6		LRIT3	Sepsis	Weighted median	4	0.0594874	0.132986	0.654643	-0.201165	0.32014	1.06129	0.817778	1.37732
UCMA	rs112582999	chr10	35364	0.00099767	35.3148		LRIT3	Sepsis	Inverse variance weighted	4	0.0388782	0.149992	0.795479	-0.255105	0.332862	1.03964	0.774835	1.39495
UCMA	rs78560997	chr10	35364	0.00203269	72.0262		LRIT3	Sepsis	Simple mode	4	0.262583	0.260859	0.388279	-0.248701	0.773867	1.30028	0.779813	2.16813
UCMA	rs117415981	chr10	35367	0.000994977	35.2224		LRIT3	Sepsis	Weighted mode	4	0.255904	0.268926	0.411514	-0.271192	0.782999	1.29163	0.76247	2.18803
UCMA	rs10906474	chr10	35366	0.00316791	112.386		MYSM1	Sepsis	Inverse variance weighted	2	0.0460005	0.163246	0.778107	-0.273962	0.365963	1.04707	0.760361	1.4419
UCMA	rs75025577	chr10	35370	0.00267814	94.9749		TFR2	Sepsis	MR Egger	4	0.730437	0.264871	0.110183	0.21129	1.24958	2.07599	1.23527	3.48889
UCMA	rs4755234	chr11	35368	0.00104546	37.0124		TFR2	Sepsis	Weighted median	4	0.0429005	0.0996856	0.666935	-0.152483	0.238284	1.04383	0.858573	1.26907
UCMA	rs6485513	chr11	35366	0.000923437	32.6866		TFR2	Sepsis	Inverse variance weighted	4	-0.0229555	0.17726	0.896961	-0.370384	0.324473	0.977306	0.690469	1.3833
UCMA	rs7952436	chr11	35352	0.00135719	48.042		TFR2	Sepsis	Simple mode	4	-0.171195	0.356134	0.663606	-0.869218	0.526828	0.842657	0.419279	1.69355
UCMA	rs7971039	chr12	35357	0.00177685	62.9324		TFR2	Sepsis	Weighted mode	4	0.066253	0.10177	0.56146	-0.133216	0.265722	1.0685	0.875276	1.30437
NRG3	rs572515	chr1	35329	0.00126273	44.6647		FOXO3	Sepsis	MR Egger	3	-6.59104	2.96092	0.268792	-12.3944	-0.787635	0.00137261	4.14151e-06	0.45492
NRG3	rs143959838	chr17	35365	0.00101519	35.9367		FOXO3	Sepsis	Weighted median	3	0.0874222	0.166818	0.600239	-0.239541	0.414386	1.09136	0.786989	1.51344
NRG3	rs143501783	chr17	35364	0.000919869	32.5584		FOXO3	Sepsis	Inverse variance weighted	3	0.0941127	0.207995	0.650926	-0.313557	0.501782	1.09868	0.730843	1.65166
LRRK2	rs10922094	chr1	35330	0.00584128	207.573		FOXO3	Sepsis	Simple mode	3	0.245398	0.25673	0.440018	-0.257792	0.748588	1.27813	0.772756	2.11401
LRRK2	rs964184	chr11	35368	0.00196575	69.6577		FOXO3	Sepsis	Weighted mode	3	0.0489545	0.250061	0.862877	-0.441165	0.539074	1.05017	0.643286	1.71442
LRRK2	rs704	chr17	35351	0.00405423	143.896		TMEM230	Sepsis	Inverse variance weighted	2	-0.590295	0.209239	0.00478513	-1.0004	-0.180187	0.554164	0.367731	0.835114
LRRK2	rs71352239	chr19	35359	0.00130504	46.2026		LIMA1	Sepsis	MR Egger	5	0.244377	0.434294	0.61295	-0.60684	1.09559	1.27683	0.545071	2.99096
LRRK2	rs12478841	chr2	35364	0.00126636	44.8378		LIMA1	Sepsis	Weighted median	5	0.0746379	0.0969552	0.441408	-0.115394	0.26467	1.07749	0.891015	1.303
LRRK2	rs1291921	chr3	35352	0.000879849	31.1301		LIMA1	Sepsis	Inverse variance weighted	5	-0.0805682	0.115773	0.486481	-0.307483	0.146347	0.922592	0.735295	1.1576
LRRK2	rs6445035	chr3	35330	0.00355396	126.002		LIMA1	Sepsis	Simple mode	5	-0.0462772	0.191167	0.820625	-0.420965	0.32841	0.954777	0.656413	1.38876
LRRK2	rs3863087	chr3	35329	0.00145912	51.6217		LIMA1	Sepsis	Weighted mode	5	0.0537077	0.0954833	0.603816	-0.13344	0.240855	1.05518	0.87508	1.27234
LRRK2	rs550671	chr6	35431	0.00271612	96.4915		CYGB	Sepsis	Inverse variance weighted	2	-0.122747	0.359162	0.732532	-0.826705	0.581211	0.884487	0.437488	1.7882
LRRK2	rs34927613	chr6	35430	0.00170517	60.5141		MUSK	Sepsis	MR Egger	8	0.252107	0.252213	0.356106	-0.242232	0.746445	1.28673	0.784874	2.10949
BGLAP	rs12406047	chr1	35330	0.000953438	33.7152		MUSK	Sepsis	Weighted median	8	0.131256	0.0935198	0.160465	-0.0520429	0.314555	1.14026	0.949288	1.36965
BGLAP	rs3132487	chr6	35430	0.00116209	41.2184		MUSK	Sepsis	Inverse variance weighted	8	0.187537	0.0767098	0.0144949	0.0371857	0.337888	1.20627	1.03789	1.40198
BGLAP	rs77311729	chr6	35415	0.00704073	251.101		MUSK	Sepsis	Simple mode	8	0.0983492	0.152814	0.540347	-0.201166	0.397865	1.10335	0.817776	1.48864
BGLAP	rs6926251	chr6	35430	0.00935883	334.697		MUSK	Sepsis	Weighted mode	8	0.110316	0.128148	0.417831	-0.140855	0.361486	1.11663	0.868616	1.43546
BGLAP	rs9272802	chr6	35429	0.00313759	111.505		ISL1	Sepsis	MR Egger	3	0.0829519	0.693237	0.924183	-1.27579	1.4417	1.08649	0.27921	4.22786
IL5	rs572515	chr1	35329	0.00148523	52.5467		ISL1	Sepsis	Weighted median	3	-0.0489024	0.129094	0.704827	-0.301926	0.204122	0.952274	0.739392	1.22645
IL5	rs1846190	chr6	35430	0.00122692	43.5209		ISL1	Sepsis	Inverse variance weighted	3	-0.0322555	0.112477	0.774286	-0.252711	0.1882	0.968259	0.776692	1.20708
IL5	rs11755689	chr6	35427	0.000877043	31.0965		ISL1	Sepsis	Simple mode	3	-0.147055	0.178431	0.496495	-0.496779	0.20267	0.863247	0.608487	1.22467
CLC	rs10922098	chr1	35329	0.00478586	169.883		ISL1	Sepsis	Weighted mode	3	-0.114319	0.186942	0.603106	-0.480725	0.252088	0.891974	0.618335	1.28671
CLC	rs9864801	chr3	35330	0.00138525	49.006		HMG20B	Sepsis	Wald ratio	1	-0.168973	0.208062	0.416718	-0.576774	0.238829	0.844532	0.561707	1.26976
CLC	rs9501600	chr6	35431	0.00169415	60.1238		ARFGAP1	Sepsis	MR Egger	6	0.175642	0.352754	0.644673	-0.515755	0.86704	1.19201	0.59705	2.37986
CLC	rs9268744	chr6	35430	0.000888538	31.5071		ARFGAP1	Sepsis	Weighted median	6	-0.0853792	0.096163	0.374616	-0.273859	0.1031	0.918164	0.760439	1.1086
N6AMT1	rs4980320	chr11	35343	0.000923838	32.6796		ARFGAP1	Sepsis	Inverse variance weighted	6	-0.16493	0.0820835	0.0445054	-0.325814	-0.00404667	0.847953	0.72194	0.995962
N6AMT1	rs17784482	chr15	35368	0.00109332	38.7086		ARFGAP1	Sepsis	Simple mode	6	-0.0758016	0.173227	0.679944	-0.415327	0.263724	0.927	0.660124	1.30177
N6AMT1	rs144176526	chr15	35349	0.00158361	56.0648		ARFGAP1	Sepsis	Weighted mode	6	-0.022944	0.139112	0.875459	-0.295604	0.249716	0.977317	0.744082	1.28366
N6AMT1	rs146527756	chr15	35347	0.00137576	48.6931		SMURF1	Sepsis	MR Egger	3	0.472869	0.556718	0.551732	-0.618299	1.56404	1.60459	0.53886	4.77807
N6AMT1	rs4541868	chr8	35355	0.00136884	48.4589		SMURF1	Sepsis	Weighted median	3	0.146253	0.103764	0.158693	-0.0571239	0.349629	1.15749	0.944477	1.41854
PDXK	rs4818855	chr21	35267	0.00699033	248.249		SMURF1	Sepsis	Inverse variance weighted	3	0.0379573	0.218777	0.86226	-0.390845	0.46676	1.03869	0.676485	1.59482
PDXK	rs55704290	chr21	35261	0.000850052	29.9975		SMURF1	Sepsis	Simple mode	3	0.162554	0.125287	0.323966	-0.0830082	0.408116	1.17651	0.920344	1.50398
PDXK	rs75136590	chr21	35261	0.00105756	37.3279		SMURF1	Sepsis	Weighted mode	3	0.150134	0.100672	0.274385	-0.0471839	0.347451	1.16199	0.953912	1.41546
PDXK	rs79039769	chr21	35257	0.00236011	83.4025		NFATC4	Sepsis	Inverse variance weighted	2	0.0167215	0.166545	0.920025	-0.309707	0.34315	1.01686	0.733662	1.40938
PDXK	rs144059351	chr21	35258	0.00116739	41.2056		SYTL4	Sepsis	MR Egger	6	0.281646	0.372568	0.49175	-0.448586	1.01188	1.32531	0.63853	2.75076
PDXK	rs10057588	chr5	35352	0.00152057	53.834		SYTL4	Sepsis	Weighted median	6	0.0650047	0.0886682	0.463483	-0.108785	0.238794	1.06716	0.896923	1.26972
TLR4	rs10922094	chr1	35330	0.00113042	39.9808		SYTL4	Sepsis	Inverse variance weighted	6	-0.0567476	0.106272	0.593353	-0.265041	0.151546	0.944832	0.767174	1.16363
TLR4	rs35802700	chr14	34959	0.000895632	31.3367		SYTL4	Sepsis	Simple mode	6	0.00350375	0.142647	0.981354	-0.276084	0.283091	1.00351	0.758749	1.32723
TLR4	rs67399078	chr6	35430	0.000937607	33.2487		SYTL4	Sepsis	Weighted mode	6	0.0560339	0.0904379	0.562671	-0.121224	0.233292	1.05763	0.885835	1.26275
REG4	rs12125319	chr1	35359	0.000990041	35.0396		ZNF23	Sepsis	Wald ratio	1	-0.095	0.112171	0.397041	-0.314856	0.124856	0.909373	0.729894	1.13299
REG4	rs80117153	chr1	35351	0.000929164	32.8756		ZNF10	Sepsis	Inverse variance weighted	2	-0.0163804	0.0622184	0.79234	-0.138329	0.105568	0.983753	0.870813	1.11134
REG4	rs3009182	chr1	35352	0.00574657	204.315		FKBP1B	Sepsis	MR Egger	4	0.237395	0.107582	0.158069	0.0265338	0.448256	1.26794	1.02689	1.56558
REG4	rs72697218	chr1	35352	0.00199316	70.5988		FKBP1B	Sepsis	Weighted median	4	0.0906576	0.0664039	0.172176	-0.039494	0.220809	1.09489	0.961276	1.24709
REG4	rs191615076	chr1	35350	0.00213137	75.5006		FKBP1B	Sepsis	Inverse variance weighted	4	0.0729953	0.070342	0.299401	-0.0648751	0.210866	1.07573	0.937184	1.23475
REG4	rs7480143	chr11	35352	0.00149479	52.9199		FKBP1B	Sepsis	Simple mode	4	-0.0350913	0.145556	0.825027	-0.32038	0.250198	0.965517	0.725873	1.28428
REG4	rs10500661	chr11	35369	0.000862694	30.5373		FKBP1B	Sepsis	Weighted mode	4	0.107694	0.0657886	0.200159	-0.0212517	0.236639	1.11371	0.978973	1.26698
REG4	rs3217810	chr12	35367	0.00134764	47.7236		BCAP29	Sepsis	MR Egger	6	0.0726986	0.228252	0.766041	-0.374675	0.520072	1.07541	0.687513	1.68215
REG4	rs731541	chr17	35363	0.000947124	33.523		BCAP29	Sepsis	Weighted median	6	0.0266201	0.0745959	0.721198	-0.119588	0.172828	1.02698	0.887286	1.18866
REG4	rs2979153	chr8	35380	0.000895253	31.7007		BCAP29	Sepsis	Inverse variance weighted	6	-0.0315482	0.0883088	0.720906	-0.204633	0.141537	0.968944	0.814946	1.15204
HSPB1	rs34179550	chr7	35339	0.000955479	33.796		BCAP29	Sepsis	Simple mode	6	0.099001	0.127509	0.472609	-0.150916	0.348918	1.10407	0.85992	1.41753
HSPB1	rs113088829	chr7	35340	0.00148596	52.5891		BCAP29	Sepsis	Weighted mode	6	0.0716349	0.0808139	0.415985	-0.0867604	0.23003	1.07426	0.916897	1.25864
HSPB1	rs13240755	chr7	35341	0.0323161	1180.16		KLRC3	Sepsis	MR Egger	6	0.0216672	0.18122	0.910594	-0.333525	0.376859	1.0219	0.716394	1.4577
HSPB1	rs10231308	chr7	35340	0.00472961	167.929		KLRC3	Sepsis	Weighted median	6	-0.000578027	0.0543541	0.991515	-0.107112	0.105956	0.999422	0.898425	1.11177
HSPB1	rs3972522	chr7	35333	0.00388393	137.758		KLRC3	Sepsis	Inverse variance weighted	6	0.0250972	0.102274	0.806153	-0.175359	0.225554	1.02541	0.839155	1.25302
HSPB1	rs117296956	chr7	35342	0.00405008	143.712		KLRC3	Sepsis	Simple mode	6	0.0309383	0.0820022	0.721444	-0.129786	0.191663	1.03142	0.878283	1.21126
HSPB1	rs7926172	chr11	35343	0.00110471	39.0849		KLRC3	Sepsis	Weighted mode	6	-0.0118136	0.0505832	0.824597	-0.110957	0.0873295	0.988256	0.894977	1.09126
HSPB1	rs6926219	chr6	35347	0.00294888	104.536		DNM2	Sepsis	Inverse variance weighted	2	0.243951	0.474107	0.606868	-0.685298	1.1732	1.27628	0.50394	3.23232
HSPB1	rs6460050	chr7	35346	0.000972363	34.4007		SRSF6	Sepsis	Inverse variance weighted	2	-0.196816	0.235282	0.402867	-0.65797	0.264337	0.821341	0.517902	1.30257
HSPB1	rs342200	chr7	35348	0.00138257	48.9361		MGA	Sepsis	MR Egger	4	-0.277687	0.257548	0.393708	-0.782481	0.227107	0.757534	0.45727	1.25496
CHI3L1	rs11584227	chr1	35351	0.00810728	288.927		MGA	Sepsis	Weighted median	4	0.0141484	0.0705308	0.841012	-0.124092	0.152389	1.01425	0.883299	1.16461
CHI3L1	rs7516546	chr1	35353	0.00397984	141.253		MGA	Sepsis	Inverse variance weighted	4	0.0377867	0.0630054	0.548681	-0.0857038	0.161277	1.03851	0.917866	1.17501
CHI3L1	rs75228438	chr1	35352	0.00452792	160.79		MGA	Sepsis	Simple mode	4	0.0390962	0.086007	0.680295	-0.129478	0.20767	1.03987	0.878554	1.23081
CHI3L1	rs143359688	chr1	35353	0.0316862	1156.79		MGA	Sepsis	Weighted mode	4	0.00738552	0.0761117	0.928818	-0.141793	0.156564	1.00741	0.867801	1.16949
CHI3L1	rs80241012	chr1	35356	0.0179835	647.431		PRC1	Sepsis	MR Egger	3	0.304026	1.53606	0.875604	-2.70665	3.31471	1.3553	0.0667598	27.5143
CHI3L1	rs6670714	chr1	35336	0.00120354	42.5773		PRC1	Sepsis	Weighted median	3	0.124497	0.155352	0.422907	-0.179992	0.428986	1.13258	0.835277	1.5357
CHI3L1	rs114072431	chr1	35329	0.00138507	48.9984		PRC1	Sepsis	Inverse variance weighted	3	0.00367023	0.295745	0.990098	-0.57599	0.583331	1.00368	0.562148	1.792
CHI3L1	rs1932023	chr1	35341	0.00349009	123.768		PRC1	Sepsis	Simple mode	3	0.296288	0.197634	0.27258	-0.0910734	0.68365	1.34486	0.912951	1.9811
CHI3L1	rs6679311	chr1	35363	0.00232687	82.4724		PRC1	Sepsis	Weighted mode	3	0.183501	0.155666	0.359719	-0.121604	0.488607	1.20142	0.885499	1.63004
CHI3L1	rs1800894	chr1	35365	0.000905351	32.0449		ELAVL1	Sepsis	MR Egger	4	0.159775	0.918683	0.877942	-1.64084	1.96039	1.17325	0.193816	7.10212
CHI3L1	rs28601761	chr8	35360	0.00218924	77.577		ELAVL1	Sepsis	Weighted median	4	0.0167319	0.114137	0.883452	-0.206976	0.24044	1.01687	0.813039	1.27181
TENM3	rs10922094	chr1	35330	0.00257801	91.3114		ELAVL1	Sepsis	Inverse variance weighted	4	-0.0298991	0.202659	0.882711	-0.427111	0.367313	0.970544	0.652391	1.44385
TENM3	rs704	chr17	35351	0.00451762	160.418		ELAVL1	Sepsis	Simple mode	4	0.15196	0.169195	0.435301	-0.179662	0.483581	1.16411	0.835553	1.62187
TENM3	rs9501393	chr6	35431	0.00111982	39.7185		ELAVL1	Sepsis	Weighted mode	4	0.028714	0.139732	0.85034	-0.24516	0.302588	1.02913	0.782579	1.35336
TENM3	rs7774739	chr6	35428	0.000946341	33.5568		CXCL9	Sepsis	MR Egger	3	1.5657	0.577083	0.224808	0.43462	2.69679	4.78604	1.54438	14.832
SVEP1	rs145419292	chr9	35359	0.00838553	298.994		CXCL9	Sepsis	Weighted median	3	-0.0193748	0.147007	0.895146	-0.307508	0.268758	0.980812	0.735277	1.30834
SVEP1	rs75412647	chr9	35359	0.00158851	56.2543		CXCL9	Sepsis	Inverse variance weighted	3	-0.0984785	0.269225	0.714526	-0.62616	0.429203	0.906215	0.534641	1.53603
SVEP1	rs1327537	chr9	35362	0.00455199	161.694		CXCL9	Sepsis	Simple mode	3	-0.448036	0.521029	0.480459	-1.46925	0.573181	0.638882	0.230097	1.7739
SVEP1	rs76038906	chr9	35362	0.0152089	546.091		CXCL9	Sepsis	Weighted mode	3	0.123468	0.16998	0.543119	-0.209692	0.456629	1.13141	0.810834	1.57874
SVEP1	rs78742138	chr9	35358	0.0280058	1018.7		ZNF75D	Sepsis	Wald ratio	1	-0.0618773	0.223359	0.781756	-0.499661	0.375906	0.939998	0.606736	1.45631
SVEP1	rs116853336	chr9	35360	0.00673613	239.791		DHX8	Sepsis	MR Egger	8	0.231251	0.437127	0.61578	-0.625518	1.08802	1.26018	0.534984	2.96839
SVEP1	rs185970880	chr9	35363	0.0106234	379.686		DHX8	Sepsis	Weighted median	8	0.145112	0.13173	0.27064	-0.113078	0.403303	1.15617	0.893081	1.49676
SVEP1	rs146370544	chr9	35363	0.00165834	58.7381		DHX8	Sepsis	Inverse variance weighted	8	0.0142674	0.13202	0.91394	-0.244491	0.273026	1.01437	0.783103	1.31393
SVEP1	rs72759341	chr9	35361	0.0043696	155.183		DHX8	Sepsis	Simple mode	8	0.170727	0.16729	0.341439	-0.157162	0.498616	1.18617	0.854566	1.64644
SVEP1	rs115770375	chr1	35351	0.00125299	44.3474		DHX8	Sepsis	Weighted mode	8	0.174793	0.172759	0.345334	-0.163815	0.513401	1.191	0.848899	1.67096
SVEP1	rs41264285	chr1	35354	0.00735843	262.064		MAP1LC3B	Sepsis	MR Egger	6	-0.254087	0.226469	0.324679	-0.697965	0.189792	0.775624	0.497597	1.209
SVEP1	rs200367989	chr1	35348	0.00134841	47.7252		MAP1LC3B	Sepsis	Weighted median	6	-0.0668616	0.0697094	0.337484	-0.203492	0.0697687	0.935325	0.815877	1.07226
SVEP1	rs147639000	chr1	35355	0.0157457	565.561		MAP1LC3B	Sepsis	Inverse variance weighted	6	-0.0511277	0.0985186	0.603785	-0.244224	0.141969	0.950157	0.783312	1.15254
SVEP1	rs7935242	chr11	35364	0.00101113	35.7919		MAP1LC3B	Sepsis	Simple mode	6	-0.0535722	0.107885	0.640553	-0.265028	0.157883	0.947838	0.767185	1.17103
SVEP1	rs78689694	chr11	35366	0.00107888	38.1947		MAP1LC3B	Sepsis	Weighted mode	6	-0.0746566	0.0768735	0.376071	-0.225329	0.0760154	0.928062	0.798254	1.07898
SVEP1	rs879620	chr16	35342	0.000952192	33.6825		DAPP1	Sepsis	Wald ratio	1	0.279924	0.247127	0.257334	-0.204445	0.764293	1.32303	0.8151	2.14747
SVEP1	rs12945299	chr17	35361	0.00090945	32.1865		ITGAL	Sepsis	MR Egger	3	-0.0136014	0.526061	0.983544	-1.04468	1.01748	0.986491	0.351804	2.76621
SVEP1	rs34914463	chr17	35364	0.000843526	29.854		ITGAL	Sepsis	Weighted median	3	-0.0486362	0.115017	0.672397	-0.27407	0.176797	0.952528	0.760279	1.19339
SVEP1	rs12666169	chr7	35357	0.00129444	45.8243		ITGAL	Sepsis	Inverse variance weighted	3	-0.0440079	0.114943	0.701818	-0.269296	0.18128	0.956946	0.763917	1.19875
SVEP1	rs117223414	chr9	35356	0.00284134	100.739		ITGAL	Sepsis	Simple mode	3	-0.0549752	0.133381	0.720196	-0.316403	0.206452	0.946509	0.728766	1.22931
SVEP1	rs576123	chr9	35362	0.00143475	50.8057		ITGAL	Sepsis	Weighted mode	3	-0.0489964	0.11653	0.715018	-0.277396	0.179403	0.952185	0.757754	1.1965
TMEM119	rs10922098	chr1	35329	0.0028095	99.5309		MYB	Sepsis	Wald ratio	1	-0.239476	0.167778	0.153481	-0.56832	0.0893678	0.78704	0.566476	1.09348
TMEM119	rs802171	chr10	35354	0.00175983	62.3233		AHSA1	Sepsis	MR Egger	4	-0.311261	1.26595	0.828712	-2.79252	2.17	0.732522	0.0612666	8.75826
TMEM119	rs1355538	chr3	35329	0.000978466	34.6001		AHSA1	Sepsis	Weighted median	4	0.0218986	0.144997	0.879953	-0.262295	0.306093	1.02214	0.769284	1.35811
C11orf87	rs1591734	chr1	35355	0.00275865	97.7962		AHSA1	Sepsis	Inverse variance weighted	4	-0.0250617	0.212423	0.906083	-0.44141	0.391287	0.97525	0.643129	1.47888
C11orf87	rs9332701	chr1	35355	0.0151553	544.031		AHSA1	Sepsis	Simple mode	4	0.0480987	0.28813	0.87804	-0.516636	0.612834	1.04927	0.596524	1.84565
C11orf87	rs6427202	chr1	35352	0.00859659	306.524		AHSA1	Sepsis	Weighted mode	4	0.0965694	0.174741	0.619018	-0.245923	0.439062	1.10139	0.781982	1.55125
C11orf87	rs78334957	chr10	35349	0.00274738	97.3791		B3GALT2	Sepsis	MR Egger	8	0.0949951	0.123884	0.47228	-0.147818	0.337808	1.09965	0.862588	1.40187
C11orf87	rs927826	chr10	35352	0.00914731	326.343		B3GALT2	Sepsis	Weighted median	8	0.0870229	0.0792375	0.272093	-0.0682825	0.242328	1.09092	0.933997	1.27421
C11orf87	rs184924341	chr10	35354	0.00223479	79.1812		B3GALT2	Sepsis	Inverse variance weighted	8	0.0617493	0.0655284	0.346024	-0.0666863	0.190185	1.0637	0.935489	1.20947
C11orf87	rs594793	chr19	35364	0.000880335	31.1578		B3GALT2	Sepsis	Simple mode	8	0.0935121	0.104876	0.402192	-0.112045	0.29907	1.09802	0.894004	1.3486
C11orf87	rs62140549	chr2	35349	0.00169531	60.0258		B3GALT2	Sepsis	Weighted mode	8	0.0935121	0.103884	0.397946	-0.110101	0.297125	1.09802	0.895743	1.34598
C11orf87	rs34568880	chr6	35430	0.00111706	39.6194		DTX3L	Sepsis	MR Egger	3	0.975682	1.32056	0.594905	-1.61261	3.56397	2.65298	0.199367	35.3032
C11orf87	rs34977123	chr6	35430	0.00535274	190.657		DTX3L	Sepsis	Weighted median	3	-0.215504	0.185301	0.244833	-0.578695	0.147687	0.806135	0.56063	1.15915
C11orf87	rs9271669	chr6	35430	0.00193837	68.8058		DTX3L	Sepsis	Inverse variance weighted	3	-0.379657	0.20711	0.0667851	-0.785593	0.0262786	0.684096	0.455849	1.02663
SPATA20	rs147604653	chr17	35357	0.000977692	34.6001		DTX3L	Sepsis	Simple mode	3	-0.205106	0.244087	0.489187	-0.683516	0.273304	0.814561	0.504839	1.3143
SPATA20	rs77405995	chr17	35350	0.00122678	43.4174		DTX3L	Sepsis	Weighted mode	3	-0.199226	0.226244	0.471426	-0.642664	0.244211	0.819364	0.525889	1.27661
SPATA20	rs17714829	chr17	35357	0.00191255	67.7476		P4HA1	Sepsis	Inverse variance weighted	2	-0.0476574	0.149864	0.750482	-0.341391	0.246076	0.95346	0.710781	1.279
SPATA20	rs9890200	chr17	35353	0.0542339	2027.16		CHST9	Sepsis	MR Egger	12	0.140703	0.0946394	0.167921	-0.0447902	0.326196	1.15108	0.956198	1.38569
SPATA20	rs10922094	chr1	35330	0.00175891	62.2482		CHST9	Sepsis	Weighted median	12	0.0836606	0.0512029	0.102279	-0.016697	0.184018	1.08726	0.983442	1.20204
SPATA20	rs4666000	chr2	35364	0.000864611	30.6008		CHST9	Sepsis	Inverse variance weighted	12	0.0595254	0.0532484	0.263618	-0.0448415	0.163892	1.06133	0.956149	1.17809
SPATA20	rs3020644	chr6	35432	0.00194913	69.1925		CHST9	Sepsis	Simple mode	12	0.0825885	0.0813894	0.332033	-0.0769348	0.242112	1.08609	0.92595	1.27394
SPATA20	rs6458	chr6	35431	0.00138292	49.0632		CHST9	Sepsis	Weighted mode	12	0.0857815	0.0538655	0.139577	-0.0197948	0.191358	1.08957	0.9804	1.21089
RAB17	rs72748420	chr1	35328	0.00123579	43.7097		FZD10	Sepsis	MR Egger	7	0.129863	0.154623	0.439283	-0.173198	0.432923	1.13867	0.840971	1.54176
RAB17	rs1329424	chr1	35329	0.0349646	1279.95		FZD10	Sepsis	Weighted median	7	0.00956699	0.0592386	0.8717	-0.106541	0.125675	1.00961	0.898939	1.13391
RAB17	rs3900909	chr1	35328	0.00163008	57.6781		FZD10	Sepsis	Inverse variance weighted	7	-0.035888	0.0637972	0.573753	-0.16093	0.0891545	0.964748	0.851351	1.09325
RAB17	rs10801660	chr1	35336	0.00113176	40.035		FZD10	Sepsis	Simple mode	7	0.0134687	0.143265	0.92816	-0.267332	0.294269	1.01356	0.765419	1.34214
RAB17	rs1047286	chr19	35363	0.00104556	37.0107		FZD10	Sepsis	Weighted mode	7	0.0428252	0.0646445	0.532275	-0.083878	0.169528	1.04376	0.919543	1.18475
RAB17	rs111696008	chr2	35350	0.000928413	32.848		SMAP1	Sepsis	MR Egger	9	-0.102064	0.0810901	0.248509	-0.261	0.0568727	0.902972	0.770281	1.05852
RAB17	rs1707652	chr3	35330	0.00655064	232.947		SMAP1	Sepsis	Weighted median	9	-0.0782104	0.0435104	0.0722546	-0.163491	0.00706997	0.92477	0.849174	1.0071
RAB17	rs3099847	chr6	35429	0.0010497	37.2269		SMAP1	Sepsis	Inverse variance weighted	9	-0.0649721	0.0513965	0.206182	-0.165709	0.0357651	0.937094	0.847293	1.03641
RAB17	rs1265941	chr6	35432	0.00362043	128.738		SMAP1	Sepsis	Simple mode	9	0.203749	0.162204	0.24451	-0.114171	0.521669	1.22599	0.892105	1.68484
RAB17	rs550671	chr6	35431	0.00939618	336.055		SMAP1	Sepsis	Weighted mode	9	-0.0774498	0.043602	0.113591	-0.16291	0.00801012	0.925473	0.849668	1.00804
RAB17	rs9276606	chr6	35429	0.001391	49.3475		NRSN1	Sepsis	Inverse variance weighted	2	0.121245	0.141311	0.390893	-0.155725	0.398214	1.1289	0.855795	1.48916
NAT14	rs10922098	chr1	35329	0.00601717	213.856		EVL	Sepsis	MR Egger	7	0.479741	0.188728	0.0517696	0.109834	0.849648	1.61566	1.11609	2.33882
NAT14	rs704	chr17	35351	0.00443476	157.463		EVL	Sepsis	Weighted median	7	-0.0158507	0.0652175	0.807972	-0.143677	0.111976	0.984274	0.866167	1.11849
NAT14	rs1707652	chr3	35330	0.00179181	63.4148		EVL	Sepsis	Inverse variance weighted	7	-0.0592287	0.0672564	0.378513	-0.191051	0.0725939	0.942491	0.82609	1.07529
NAT14	rs9501600	chr6	35431	0.00181325	64.3585		EVL	Sepsis	Simple mode	7	-0.1276	0.1613	0.459023	-0.443748	0.188549	0.880206	0.641627	1.2075
NAT14	rs35209896	chr6	35430	0.000844687	29.9509		EVL	Sepsis	Weighted mode	7	0.0441199	0.0680029	0.540494	-0.0891658	0.177406	1.04511	0.914694	1.19412
TMEM132C	rs10922098	chr1	35329	0.00158489	56.0785		SOCS7	Sepsis	Inverse variance weighted	2	-0.36818	0.384171	0.337873	-1.12116	0.384795	0.691992	0.325903	1.46931
TMEM132C	rs117511908	chr19	35364	0.00755381	269.151		CLINT1	Sepsis	MR Egger	4	-0.0832371	0.37325	0.844236	-0.814808	0.648333	0.920133	0.442724	1.91235
TMEM132C	rs34735009	chr19	35365	0.00125471	44.4261		CLINT1	Sepsis	Weighted median	4	-0.107116	0.12293	0.38356	-0.348058	0.133827	0.898422	0.706058	1.14319
TMEM132C	rs141618758	chr19	35373	0.00168194	59.5923		CLINT1	Sepsis	Inverse variance weighted	4	-0.0941201	0.108551	0.38591	-0.30688	0.11864	0.910173	0.735739	1.12596
TMEM132C	rs145639768	chr19	35367	0.00124511	44.0884		CLINT1	Sepsis	Simple mode	4	-0.109249	0.180824	0.588358	-0.463665	0.245166	0.896507	0.628974	1.27783
TMEM132C	rs146039342	chr19	35359	0.00096055	33.9948		CLINT1	Sepsis	Weighted mode	4	-0.131616	0.154843	0.45778	-0.435108	0.171876	0.876677	0.647195	1.18753
BMP15	rs10922098	chr1	35329	0.00906638	323.219		RGS8	Sepsis	MR Egger	8	0.145777	0.115199	0.252635	-0.0800138	0.371568	1.15694	0.923104	1.45001
BMP15	rs58068569	chr12	35368	0.000845185	29.9161		RGS8	Sepsis	Weighted median	8	-0.00417862	0.0481881	0.930898	-0.0986274	0.0902701	0.99583	0.90608	1.09447
BMP15	rs1707652	chr3	35330	0.00259366	91.8671		RGS8	Sepsis	Inverse variance weighted	8	-0.0463407	0.0502721	0.356634	-0.144874	0.0521926	0.954717	0.865131	1.05358
BMP15	rs9267139	chr6	35430	0.000929301	32.9539		RGS8	Sepsis	Simple mode	8	-0.160317	0.119781	0.222594	-0.395087	0.0744525	0.851873	0.673621	1.07729
BMP15	rs9501393	chr6	35431	0.00307225	109.182		RGS8	Sepsis	Weighted mode	8	0.0376499	0.0482151	0.460464	-0.0568516	0.132151	1.03837	0.944734	1.14128
BMP15	rs7774739	chr6	35428	0.00235918	83.7739		TNS2	Sepsis	MR Egger	3	-0.26365	0.367105	0.603496	-0.983175	0.455876	0.768243	0.374121	1.57755
BMP15	rs9271683	chr6	35430	0.00129799	46.045		TNS2	Sepsis	Weighted median	3	0.1422	0.115316	0.217527	-0.0838198	0.36822	1.15281	0.919597	1.44516
CACNB4	rs11502187	chr11	35342	0.00127257	45.0298		TNS2	Sepsis	Inverse variance weighted	3	0.214606	0.159466	0.178375	-0.0979481	0.52716	1.23937	0.906696	1.69411
CACNB4	rs7975385	chr12	35352	0.00528087	187.67		TNS2	Sepsis	Simple mode	3	0.158796	0.175033	0.460044	-0.184269	0.501861	1.1721	0.831712	1.65179
CACNB4	rs79977579	chr12	35366	0.000874494	30.9527		TNS2	Sepsis	Weighted mode	3	0.124189	0.120753	0.411853	-0.112487	0.360865	1.13223	0.893609	1.43457
CACNB4	rs1354034	chr3	35347	0.00420867	149.384		BRPF1	Sepsis	Inverse variance weighted	2	-0.457999	0.181587	0.0116625	-0.81391	-0.102088	0.632548	0.443122	0.90295
CACNB4	rs114694170	chr5	35335	0.00106667	37.7289		KIF16B	Sepsis	MR Egger	5	0.34737	0.148078	0.100683	0.0571381	0.637602	1.41534	1.0588	1.89194
MTRF1L	rs2038332	chr6	35370	0.0113024	404.314		KIF16B	Sepsis	Weighted median	5	-0.0676896	0.0578145	0.241676	-0.181006	0.0456267	0.93455	0.83443	1.04668
MTRF1L	rs10922098	chr1	35329	0.00181073	64.0838		KIF16B	Sepsis	Inverse variance weighted	5	-0.0702513	0.0856934	0.412331	-0.23821	0.0977078	0.93216	0.788037	1.10264
MTRF1L	rs6542680	chr2	35323	0.000868913	30.7176		KIF16B	Sepsis	Simple mode	5	-0.238987	0.166666	0.224895	-0.565652	0.0876777	0.787425	0.56799	1.09164
MRPL55	rs6809081	chr3	35293	0.0008993	31.7658		KIF16B	Sepsis	Weighted mode	5	0.0544447	0.0631914	0.437503	-0.0694105	0.1783	1.05595	0.932944	1.19518
MRPL55	rs116706170	chr6	35436	0.0051834	184.625		GJD2	Sepsis	MR Egger	5	-0.510687	0.807594	0.57206	-2.09357	1.0722	0.600083	0.123246	2.92179
MRPL55	rs9260109	chr6	35436	0.00442414	157.461		GJD2	Sepsis	Weighted median	5	0.0873003	0.125727	0.487454	-0.159125	0.333725	1.09122	0.85289	1.39616
CSF2RB	rs10922098	chr1	35329	0.0115877	414.158		GJD2	Sepsis	Inverse variance weighted	5	0.0294613	0.125759	0.814777	-0.217026	0.275948	1.0299	0.804909	1.31778
CSF2RB	rs1707652	chr3	35330	0.00316799	112.274		GJD2	Sepsis	Simple mode	5	0.0632265	0.185877	0.750854	-0.301092	0.427545	1.06527	0.74001	1.53349
CSF2RB	rs550671	chr6	35431	0.00351036	124.807		GJD2	Sepsis	Weighted mode	5	0.0780222	0.140807	0.609023	-0.19796	0.354004	1.08115	0.820403	1.42476
CSF2RB	rs34927613	chr6	35430	0.00160929	57.1059		AGFG1	Sepsis	MR Egger	5	-0.306646	0.54321	0.611862	-1.37134	0.758045	0.735911	0.253768	2.1341
RUNX3	rs10922094	chr1	35330	0.00130788	46.2652		AGFG1	Sepsis	Weighted median	5	-0.02168	0.115649	0.851298	-0.248353	0.204993	0.978553	0.780085	1.22752
RUNX3	rs1265564	chr12	35360	0.000916646	32.4405		AGFG1	Sepsis	Inverse variance weighted	5	-0.106718	0.145282	0.462608	-0.391471	0.178035	0.898779	0.676062	1.19487
RUNX3	rs4639017	chr3	35330	0.00135313	47.868		AGFG1	Sepsis	Simple mode	5	-0.0253107	0.141789	0.867	-0.303217	0.252596	0.975007	0.738439	1.28736
COL1A1	rs138103546	chr17	35356	0.00170622	60.4247		AGFG1	Sepsis	Weighted mode	5	-0.00998909	0.114432	0.934634	-0.234276	0.214298	0.990061	0.791143	1.23899
COL1A1	rs116585561	chr17	35355	0.00568837	202.251		TXNIP	Sepsis	MR Egger	6	0.159265	0.160665	0.377659	-0.155639	0.474169	1.17265	0.855868	1.60668
COL1A1	rs118081843	chr17	35356	0.00173634	61.4933		TXNIP	Sepsis	Weighted median	6	0.00775661	0.0551583	0.888166	-0.100354	0.115867	1.00779	0.904517	1.12285
COL1A1	rs6679677	chr1	35341	0.00103564	36.6364		TXNIP	Sepsis	Inverse variance weighted	6	-0.049244	0.0697291	0.480052	-0.185913	0.087425	0.951949	0.830346	1.09136
COL1A1	rs10842700	chr12	35350	0.000878368	31.0759		TXNIP	Sepsis	Simple mode	6	-0.0348714	0.154049	0.82988	-0.336808	0.267065	0.96573	0.714046	1.30613
COL1A1	rs1056692	chr12	35365	0.000862044	30.5107		TXNIP	Sepsis	Weighted mode	6	0.0388597	0.0558082	0.517269	-0.0705243	0.148244	1.03962	0.931905	1.1598
COL1A1	rs9594738	chr13	35352	0.00407701	144.712		GGA3	Sepsis	MR Egger	3	-0.110548	3.51376	0.979978	-6.99752	6.77642	0.895343	0.00091415	876.923
COL1A1	rs2663343	chr17	35337	0.00125116	44.265		GGA3	Sepsis	Weighted median	3	0.0404839	0.182878	0.824803	-0.317957	0.398924	1.04131	0.727634	1.49022
COL1A1	rs139072136	chr17	35360	0.00131856	46.6831		GGA3	Sepsis	Inverse variance weighted	3	0.0395074	0.244502	0.871634	-0.439716	0.518731	1.0403	0.644219	1.67989
COL1A1	rs369441062	chr17	35354	0.00145601	51.5478		GGA3	Sepsis	Simple mode	3	-0.275868	0.300416	0.455409	-0.864683	0.312947	0.758913	0.421185	1.36745
COL1A1	rs74485878	chr17	35353	0.00153323	54.2846		GGA3	Sepsis	Weighted mode	3	0.0230264	0.258814	0.937214	-0.484249	0.530302	1.02329	0.61616	1.69945
COL1A1	rs62071464	chr17	35353	0.00101835	36.0363		ANAPC7	Sepsis	Inverse variance weighted	2	-0.953327	0.361965	0.00844463	-1.66278	-0.243876	0.385457	0.189612	0.783585
COL1A1	rs3928387	chr17	35346	0.00101575	35.9372		SHC4	Sepsis	MR Egger	3	1.26642	2.48769	0.700229	-3.60946	6.14229	3.54811	0.0270665	465.117
COL1A1	rs145495890	chr17	35359	0.00226584	80.2954		SHC4	Sepsis	Weighted median	3	-0.0455106	0.186601	0.807314	-0.411249	0.320228	0.955509	0.662822	1.37744
COL1A1	rs148047098	chr17	35359	0.00184444	65.3343		SHC4	Sepsis	Inverse variance weighted	3	-0.227496	0.267899	0.395778	-0.752579	0.297586	0.796525	0.47115	1.3466
COL1A1	rs146385050	chr17	35359	0.015658	562.425		SHC4	Sepsis	Simple mode	3	0.00404212	0.217186	0.986841	-0.421642	0.429726	1.00405	0.655969	1.53684
COL1A1	rs149631508	chr17	35359	0.00129261	45.7621		SHC4	Sepsis	Weighted mode	3	-0.0137762	0.194707	0.950032	-0.395402	0.36785	0.986318	0.673409	1.44463
COL1A1	rs11726170	chr4	35354	0.000996969	35.28		CRABP2	Sepsis	MR Egger	4	-0.144632	0.0715907	0.180775	-0.28495	-0.00431384	0.865341	0.752052	0.995695
COL1A1	rs10955915	chr8	35352	0.0012014	42.5205		CRABP2	Sepsis	Weighted median	4	-0.0839724	0.0470148	0.0740858	-0.176121	0.00817668	0.919457	0.838516	1.00821
ANGPTL1	rs4457535	chr1	35348	0.0252513	915.655		CRABP2	Sepsis	Inverse variance weighted	4	-0.0777509	0.0451506	0.0850633	-0.166246	0.0107443	0.925195	0.846838	1.0108
ANGPTL1	rs12725691	chr1	35347	0.00922776	329.193		CRABP2	Sepsis	Simple mode	4	0.051162	0.123209	0.705874	-0.190328	0.292652	1.05249	0.826688	1.33998
ANGPTL1	rs140477729	chr1	35349	0.000849236	30.0434		CRABP2	Sepsis	Weighted mode	4	-0.0927499	0.0466863	0.141141	-0.184255	-0.00124469	0.911421	0.831724	0.998756
ANGPTL1	rs333947	chr1	35340	0.000885455	31.3179		LCN1	Sepsis	Inverse variance weighted	2	0.0397296	0.144625	0.783541	-0.243736	0.323195	1.04053	0.783695	1.38153
ANGPTL1	rs6678237	chr1	35353	0.00108495	38.3956		CPT1B	Sepsis	MR Egger	19	0.107756	0.111386	0.346901	-0.11056	0.326072	1.11378	0.895332	1.38552
ANGPTL1	rs12130811	chr1	35354	0.0015145	53.6217		CPT1B	Sepsis	Weighted median	19	0.0416456	0.0613635	0.497346	-0.0786269	0.161918	1.04252	0.924385	1.17576
ANGPTL1	rs78811502	chr1	35349	0.00227772	80.6944		CPT1B	Sepsis	Inverse variance weighted	19	0.0136352	0.0492263	0.781787	-0.0828483	0.110119	1.01373	0.920491	1.11641
ANGPTL1	rs115584967	chr1	35347	0.00093133	32.9485		CPT1B	Sepsis	Simple mode	19	0.0921008	0.134508	0.502242	-0.171536	0.355737	1.09648	0.84237	1.42723
ANGPTL1	rs2477664	chr10	35342	0.000904781	32.0039		CPT1B	Sepsis	Weighted mode	19	0.0578702	0.0668149	0.397819	-0.073087	0.188827	1.05958	0.92952	1.20783
ANGPTL1	rs4681671	chr3	35348	0.00087196	30.8472		PPARGC1A	Sepsis	MR Egger	3	0.99301	1.06517	0.522312	-1.09473	3.08075	2.69935	0.33463	21.7747
ANGPTL1	rs10213052	chr4	35358	0.000907394	32.111		PPARGC1A	Sepsis	Weighted median	3	0.111544	0.142064	0.432354	-0.166901	0.389989	1.118	0.846284	1.47696
OLFM3	rs33995407	chr1	35338	0.000861953	30.4842		PPARGC1A	Sepsis	Inverse variance weighted	3	0.120809	0.124883	0.333356	-0.123962	0.365581	1.12841	0.883413	1.44135
OLFM3	rs572515	chr1	35329	0.00448515	159.161		PPARGC1A	Sepsis	Simple mode	3	0.129336	0.173863	0.534463	-0.211436	0.470109	1.13807	0.809421	1.60017
OLFM3	rs1355538	chr3	35329	0.00115698	40.92		PPARGC1A	Sepsis	Weighted mode	3	0.113258	0.161884	0.556584	-0.204034	0.43055	1.11992	0.815434	1.5381
OLFM3	rs2075798	chr6	35432	0.000845415	29.9784		PIEZO1	Sepsis	MR Egger	3	3.11397	1.13647	0.222777	0.886496	5.34145	22.5103	2.42661	208.816
OLFM3	rs550671	chr6	35431	0.00142595	50.592		PIEZO1	Sepsis	Weighted median	3	-0.107803	0.178033	0.544831	-0.456747	0.241141	0.897805	0.633341	1.2727
KIAA1549L	rs11388755	chr11	35354	0.00288566	102.309		PIEZO1	Sepsis	Inverse variance weighted	3	-0.140616	0.319793	0.660148	-0.767409	0.486178	0.868823	0.464214	1.62609
KIAA1549L	rs4756649	chr11	35347	0.0254539	923.167		PIEZO1	Sepsis	Simple mode	3	-0.0477202	0.317561	0.894337	-0.67014	0.5747	0.953401	0.511637	1.7766
KIAA1549L	rs762044	chr11	35357	0.00674779	240.189		PIEZO1	Sepsis	Weighted mode	3	-0.0477202	0.194848	0.829362	-0.429622	0.334181	0.953401	0.650755	1.3968
KIAA1549L	rs143077049	chr11	35353	0.00134852	47.7359		PCDHGB1	Sepsis	MR Egger	5	0.655784	0.306456	0.121865	0.0551301	1.25644	1.92665	1.05668	3.51289
KIAA1549L	rs10922098	chr1	35329	0.00256608	90.8852		PCDHGB1	Sepsis	Weighted median	5	-0.148368	0.100567	0.140128	-0.345479	0.0487435	0.862114	0.707881	1.04995
KIAA1549L	rs55714927	chr17	35361	0.000938234	33.2062		PCDHGB1	Sepsis	Inverse variance weighted	5	-0.0916835	0.0992849	0.355779	-0.286282	0.102915	0.912394	0.751051	1.1084
KIAA1549L	rs9864801	chr3	35330	0.000883341	31.2343		PCDHGB1	Sepsis	Simple mode	5	-0.271969	0.143557	0.131067	-0.553341	0.00940252	0.761878	0.575025	1.00945
KIAA1549L	rs635634	chr9	35362	0.00228456	80.9669		PCDHGB1	Sepsis	Weighted mode	5	-0.260742	0.11932	0.0941928	-0.49461	-0.0268741	0.77048	0.609809	0.973484
TBX22	rs10922098	chr1	35329	0.00269771	95.5597		DLX4	Sepsis	MR Egger	4	-0.384308	0.287654	0.313278	-0.948109	0.179494	0.680922	0.387473	1.19661
TBX22	rs1355538	chr3	35329	0.00116239	41.1115		DLX4	Sepsis	Weighted median	4	-0.186413	0.110715	0.0922352	-0.403414	0.030588	0.829931	0.668036	1.03106
TBX22	rs4713498	chr6	35432	0.000915982	32.483		DLX4	Sepsis	Inverse variance weighted	4	-0.0867988	0.127165	0.494878	-0.336041	0.162444	0.916862	0.714594	1.17638
TLR1	rs10922098	chr1	35329	0.00269477	95.4553		DLX4	Sepsis	Simple mode	4	-0.183225	0.13729	0.274263	-0.452313	0.0858631	0.832581	0.636155	1.08966
TLR1	rs1555405	chr14	35371	0.00093982	33.2718		DLX4	Sepsis	Weighted mode	4	-0.189054	0.117111	0.204866	-0.418591	0.0404835	0.827742	0.657973	1.04131
TLR1	rs56210800	chr3	35360	0.000920025	32.5602		AAGAB	Sepsis	MR Egger	10	-0.0149829	0.0748394	0.84632	-0.161668	0.131702	0.985129	0.850723	1.14077
TLR1	rs149468457	chr3	35360	0.000923358	32.6783		AAGAB	Sepsis	Weighted median	10	-0.00162791	0.0406457	0.968052	-0.0812934	0.0780376	0.998373	0.921923	1.08116
TLR1	rs9271642	chr6	35430	0.00115402	40.9319		AAGAB	Sepsis	Inverse variance weighted	10	-0.00627498	0.0454076	0.890089	-0.095274	0.082724	0.993745	0.909124	1.08624
KLK13	rs11669237	chr19	35352	0.0931737	3632.11		AAGAB	Sepsis	Simple mode	10	-0.00874239	0.0676715	0.90005	-0.141379	0.123894	0.991296	0.868161	1.1319
KLK13	rs2691230	chr19	35357	0.002954	104.748		AAGAB	Sepsis	Weighted mode	10	-0.00488283	0.0382999	0.901356	-0.0799507	0.0701851	0.995129	0.923162	1.07271
KLK13	rs73051038	chr19	35365	0.00375205	133.183		INTS3	Sepsis	Inverse variance weighted	2	0.262129	0.163534	0.108957	-0.0583979	0.582655	1.29969	0.943275	1.79079
KLK13	rs1039405	chr19	35362	0.000880559	31.164		IGDCC3	Sepsis	MR Egger	4	0.263935	0.884827	0.793618	-1.47033	1.9982	1.30204	0.22985	7.37573
KLK13	rs116960573	chr19	35365	0.00545274	193.882		IGDCC3	Sepsis	Weighted median	4	0.073104	0.117994	0.535551	-0.158165	0.304373	1.07584	0.853709	1.35577
KLK13	rs12368376	chr12	35304	0.00108422	38.3166		IGDCC3	Sepsis	Inverse variance weighted	4	0.0495361	0.237797	0.834985	-0.416546	0.515619	1.05078	0.65932	1.67467
KLK13	rs5511	chr14	35363	0.00368398	130.751		IGDCC3	Sepsis	Simple mode	4	0.0804899	0.206679	0.722948	-0.324602	0.485582	1.08382	0.722815	1.62512
KLK13	rs55714927	chr17	35361	0.00154043	54.5522		IGDCC3	Sepsis	Weighted mode	4	0.0888358	0.134196	0.555289	-0.174188	0.351859	1.0929	0.840139	1.42171
KLK13	rs4072059	chr18	35358	0.000870653	30.8096		ARHGAP1	Sepsis	Inverse variance weighted	2	0.0711282	0.220528	0.747046	-0.361106	0.503362	1.07372	0.696905	1.65427
KLK13	rs17855739	chr19	35357	0.00170672	60.4444		CRABP1	Sepsis	MR Egger	8	0.007929	0.119619	0.949304	-0.226524	0.242382	1.00796	0.7973	1.27428
KLK13	rs2548459	chr19	35368	0.00242734	86.0541		CRABP1	Sepsis	Weighted median	8	-0.0577835	0.0563981	0.305568	-0.168324	0.0527568	0.943854	0.84508	1.05417
KLK13	rs1992880	chr2	35351	0.00156149	55.2834		CRABP1	Sepsis	Inverse variance weighted	8	-0.0631599	0.0550069	0.250879	-0.170973	0.0446537	0.938793	0.842844	1.04567
KLK13	rs12712266	chr2	35349	0.000951282	33.657		CRABP1	Sepsis	Simple mode	8	-0.193129	0.139845	0.20975	-0.467225	0.0809671	0.824376	0.626739	1.08434
KLK13	rs2479016	chr6	35326	0.00107432	37.9902		CRABP1	Sepsis	Weighted mode	8	0.0388316	0.0588112	0.530196	-0.0764383	0.154102	1.0396	0.92641	1.16661
NFE2L1	rs11451044	chr12	35365	0.00198244	70.2444		S100A2	Sepsis	MR Egger	3	-0.0191469	0.31895	0.961829	-0.64429	0.605996	0.981035	0.525035	1.83308
NFE2L1	rs1354034	chr3	35347	0.00107636	38.0849		S100A2	Sepsis	Weighted median	3	0.0741832	0.116995	0.526034	-0.155127	0.303494	1.077	0.856306	1.35458
NFE2L1	rs342292	chr7	35345	0.00175346	62.0815		S100A2	Sepsis	Inverse variance weighted	3	0.0410628	0.119379	0.730868	-0.192919	0.275045	1.04192	0.824549	1.31659
COL6A5	rs10922098	chr1	35329	0.00172043	60.8822		S100A2	Sepsis	Simple mode	3	0.182619	0.169657	0.394347	-0.149909	0.515147	1.20036	0.860787	1.67388
COL6A5	rs2072634	chr6	35432	0.000853289	30.2578		S100A2	Sepsis	Weighted mode	3	0.170661	0.17234	0.426418	-0.167125	0.508448	1.18609	0.846093	1.66271
COL6A5	rs9271642	chr6	35430	0.001233	43.7367		PTPRH	Sepsis	Inverse variance weighted	2	-0.0405678	0.285708	0.887088	-0.600556	0.51942	0.960244	0.548507	1.68105
RNF122	rs10922094	chr1	35330	0.00340064	120.548		EMC1	Sepsis	MR Egger	5	0.341108	0.437228	0.492192	-0.515859	1.19808	1.40651	0.596987	3.31373
RNF122	rs964184	chr11	35368	0.00111693	39.5454		EMC1	Sepsis	Weighted median	5	-0.115584	0.117355	0.324669	-0.345599	0.114432	0.890846	0.707796	1.12124
RNF122	rs71352239	chr19	35359	0.00230148	81.5613		EMC1	Sepsis	Inverse variance weighted	5	-0.150278	0.133177	0.259148	-0.411305	0.110749	0.860469	0.662785	1.11711
RNF122	rs10208529	chr2	35364	0.00096	33.9801		EMC1	Sepsis	Simple mode	5	-0.171334	0.147013	0.308601	-0.459478	0.116811	0.84254	0.631613	1.12391
RNF122	rs111696008	chr2	35350	0.000894178	31.6357		EMC1	Sepsis	Weighted mode	5	-0.121899	0.125161	0.385235	-0.367214	0.123416	0.885238	0.692661	1.13135
RNF122	rs1707652	chr3	35330	0.00560819	199.243		TJP1	Sepsis	MR Egger	4	0.503898	0.181455	0.108898	0.148247	0.859549	1.65516	1.1598	2.3621
RNF122	rs28573154	chr6	35431	0.00093913	33.3037		TJP1	Sepsis	Weighted median	4	-0.0304443	0.056912	0.592694	-0.141992	0.0811032	0.970014	0.867628	1.08448
RNF122	rs34927613	chr6	35430	0.000853524	30.2645		TJP1	Sepsis	Inverse variance weighted	4	-0.041952	0.0913736	0.646143	-0.221044	0.13714	0.958916	0.801681	1.14699
EQTN	rs10922094	chr1	35330	0.00213377	75.5429		TJP1	Sepsis	Simple mode	4	-0.213331	0.203042	0.370575	-0.611293	0.184631	0.807889	0.542649	1.20278
EQTN	rs704	chr17	35351	0.00312096	110.668		TJP1	Sepsis	Weighted mode	4	0.0489292	0.0584186	0.463752	-0.0655712	0.16343	1.05015	0.936532	1.17754
EQTN	rs71549272	chr6	35430	0.00123936	43.9626		CD7	Sepsis	MR Egger	4	0.0556958	0.171216	0.775835	-0.279887	0.391278	1.05728	0.755869	1.47887
FAM162B	rs10922094	chr1	35330	0.00477978	169.671		CD7	Sepsis	Weighted median	4	0.0990447	0.0681735	0.14627	-0.0345754	0.232665	1.10412	0.966015	1.26196
FAM162B	rs6542680	chr2	35323	0.000953294	33.7034		CD7	Sepsis	Inverse variance weighted	4	0.0731436	0.103539	0.479917	-0.129793	0.27608	1.07589	0.878278	1.31795
FAM162B	rs6445035	chr3	35330	0.00118109	41.7749		CD7	Sepsis	Simple mode	4	0.209197	0.163436	0.290553	-0.111138	0.529531	1.23269	0.894815	1.69814
FAM162B	rs147906938	chr6	35432	0.00135787	48.1748		CD7	Sepsis	Weighted mode	4	0.105936	0.0723462	0.23933	-0.0358621	0.247735	1.11175	0.964773	1.28112
TENM2	rs10922098	chr1	35329	0.0104048	371.436		PTS	Sepsis	MR Egger	3	1.58417	0.599637	0.230362	0.408877	2.75945	4.87522	1.50513	15.7912
TENM2	rs1355538	chr3	35329	0.00243356	86.1802		PTS	Sepsis	Weighted median	3	-0.0425056	0.129521	0.74278	-0.296368	0.211356	0.958385	0.743514	1.23535
TENM2	rs9501600	chr6	35431	0.00322279	114.549		PTS	Sepsis	Inverse variance weighted	3	-0.108409	0.229371	0.636474	-0.557975	0.341158	0.897261	0.572367	1.40658
TENM2	rs35209896	chr6	35430	0.00113882	40.392		PTS	Sepsis	Simple mode	3	-0.200635	0.355462	0.629317	-0.89734	0.49607	0.818211	0.407653	1.64225
MTMR1	rs144704969	chr1	35328	0.000885727	31.3169		PTS	Sepsis	Weighted mode	3	0.0647403	0.134334	0.677435	-0.198554	0.328034	1.06688	0.819916	1.38824
MTMR1	rs10922098	chr1	35329	0.0160184	575.094		TPK1	Sepsis	Wald ratio	1	0.168172	0.195433	0.38951	-0.214878	0.551221	1.18314	0.80664	1.73537
MTMR1	rs1047286	chr19	35363	0.000897934	31.7804		BPGM	Sepsis	Inverse variance weighted	2	-0.0539623	0.169719	0.750522	-0.386611	0.278686	0.947468	0.679355	1.32139
MTMR1	rs12478841	chr2	35364	0.000951121	33.6656		SMAD4	Sepsis	MR Egger	4	-1.44159	2.22238	0.583087	-5.79744	2.91427	0.236552	0.0030353	18.4354
MTMR1	rs1707652	chr3	35330	0.00338789	120.094		SMAD4	Sepsis	Weighted median	4	-0.214643	0.214895	0.317878	-0.635836	0.206551	0.80683	0.529492	1.22943
MTMR1	rs1265941	chr6	35432	0.0019001	67.4485		SMAD4	Sepsis	Inverse variance weighted	4	-0.117649	0.239453	0.623198	-0.586977	0.35168	0.889008	0.556005	1.42145
MTMR1	rs550671	chr6	35431	0.00419025	149.081		SMAD4	Sepsis	Simple mode	4	-0.472918	0.308202	0.222477	-1.07699	0.131158	0.623181	0.340618	1.14015
MTMR1	rs9276606	chr6	35429	0.000848829	30.097		SMAD4	Sepsis	Weighted mode	4	-0.311111	0.282266	0.350866	-0.864351	0.24213	0.732633	0.421325	1.27396
MEGF10	rs10922098	chr1	35329	0.0100392	358.252		DES	Sepsis	MR Egger	7	0.0716491	0.140808	0.632514	-0.204335	0.347633	1.07428	0.81519	1.41571
MEGF10	rs1355538	chr3	35329	0.00184872	65.4307		DES	Sepsis	Weighted median	7	-0.047386	0.0522721	0.364657	-0.149839	0.0550673	0.953719	0.860846	1.05661
MEGF10	rs9267139	chr6	35430	0.000879723	31.1943		DES	Sepsis	Inverse variance weighted	7	-0.0443807	0.0566504	0.433384	-0.155416	0.0666541	0.95659	0.856059	1.06893
MEGF10	rs9501393	chr6	35431	0.00274472	97.5104		DES	Sepsis	Simple mode	7	-0.176341	0.143606	0.265447	-0.457808	0.105126	0.838332	0.632669	1.11085
MEGF10	rs7774739	chr6	35428	0.00176828	62.7541		DES	Sepsis	Weighted mode	7	0.0394686	0.0568502	0.513491	-0.0719578	0.150895	1.04026	0.93057	1.16287
MEGF10	rs9271683	chr6	35430	0.00159722	56.6767		BUB1	Sepsis	MR Egger	4	1.29604	0.912942	0.291544	-0.49333	3.0854	3.65478	0.61059	21.8763
MILR1	rs10922098	chr1	35329	0.00197829	70.0254		BUB1	Sepsis	Weighted median	4	0.0668582	0.147953	0.65135	-0.22313	0.356847	1.06914	0.800011	1.42882
MILR1	rs1926446	chr13	35352	0.00155971	55.2217		BUB1	Sepsis	Inverse variance weighted	4	-0.072513	0.20544	0.724115	-0.475175	0.330149	0.930054	0.621776	1.39117
MILR1	rs1555405	chr14	35371	0.000933749	33.0566		BUB1	Sepsis	Simple mode	4	0.0960371	0.180282	0.631171	-0.257315	0.449389	1.1008	0.773125	1.56735
MILR1	rs697356	chr3	35329	0.000934674	33.0501		BUB1	Sepsis	Weighted mode	4	0.109706	0.142306	0.496909	-0.169214	0.388626	1.11595	0.844328	1.47495
MILR1	rs2057681	chr7	35340	0.00216373	76.6278		HSPA1L	Sepsis	MR Egger	8	-0.319986	0.140699	0.0632959	-0.595755	-0.0442168	0.726159	0.551146	0.956747
THSD7A	rs2808466	chr1	35360	0.00802789	286.147		HSPA1L	Sepsis	Weighted median	8	-0.151976	0.0608709	0.0125357	-0.271283	-0.032669	0.859009	0.762401	0.967859
THSD7A	rs45574833	chr1	35360	0.00208859	74.0029		HSPA1L	Sepsis	Inverse variance weighted	8	-0.0989847	0.0456639	0.0301829	-0.188486	-0.00948353	0.905757	0.828212	0.990561
THSD7A	rs28593765	chr14	34957	0.00105201	36.8116		HSPA1L	Sepsis	Simple mode	8	-0.171275	0.0861853	0.0872397	-0.340198	-0.00235162	0.84259	0.711629	0.997651
THSD7A	rs1260326	chr2	35364	0.000958742	33.9356		HSPA1L	Sepsis	Weighted mode	8	-0.167383	0.0875137	0.0973769	-0.33891	0.00414357	0.845875	0.712546	1.00415
THSD7A	rs71552082	chr6	35430	0.00104185	36.9492		TARDBP	Sepsis	MR Egger	4	0.73198	0.29927	0.134294	0.145411	1.31855	2.07919	1.15651	3.73799
THSD7A	rs79327907	chr6	35418	0.00114794	40.702		TARDBP	Sepsis	Weighted median	4	-0.0222716	0.0980818	0.820368	-0.214512	0.169969	0.977975	0.806935	1.18527
THSD7A	rs9273429	chr6	35430	0.00262081	93.094		TARDBP	Sepsis	Inverse variance weighted	4	-0.0639795	0.149996	0.669714	-0.357972	0.230013	0.938024	0.699093	1.25862
KRT5	rs10506306	chr12	35363	0.00084661	29.9623		TARDBP	Sepsis	Simple mode	4	-0.242611	0.220372	0.351341	-0.674541	0.189318	0.784576	0.50939	1.20843
KRT5	rs641621	chr12	35363	0.00767928	273.648		TARDBP	Sepsis	Weighted mode	4	0.023313	0.0924491	0.817198	-0.157887	0.204513	1.02359	0.853946	1.22693
KRT5	rs113543611	chr1	35349	0.00304779	108.06		RPS6KA1	Sepsis	MR Egger	13	0.0694967	0.0445163	0.146779	-0.0177552	0.156749	1.07197	0.982401	1.1697
KRT5	rs139214344	chr1	35354	0.000955373	33.8066		RPS6KA1	Sepsis	Weighted median	13	0.0102424	0.0372035	0.78308	-0.0626765	0.0831614	1.0103	0.939247	1.08672
KRT5	rs10922094	chr1	35330	0.00170074	60.1862		RPS6KA1	Sepsis	Inverse variance weighted	13	0.021129	0.0262375	0.420647	-0.0302964	0.0725544	1.02135	0.970158	1.07525
KRT5	rs17580	chr14	35363	0.0030461	108.042		RPS6KA1	Sepsis	Simple mode	13	0.0390066	0.0553306	0.494284	-0.0694414	0.147455	1.03978	0.932915	1.15888
KRT5	rs118132312	chr17	35370	0.00118476	41.9522		RPS6KA1	Sepsis	Weighted mode	13	0.0258916	0.0404067	0.533715	-0.0533056	0.105089	1.02623	0.94809	1.11081
KRT5	rs58539907	chr17	35365	0.00154644	54.7713		EEF2K	Sepsis	MR Egger	3	0.128563	0.15956	0.568226	-0.184174	0.4413	1.13719	0.831791	1.55473
KRT5	rs186618212	chr17	35370	0.00202732	71.8479		EEF2K	Sepsis	Weighted median	3	0.0467711	0.0477241	0.327071	-0.0467682	0.14031	1.04788	0.954309	1.15063
KRT5	rs117484558	chr17	35375	0.00437796	155.543		EEF2K	Sepsis	Inverse variance weighted	3	0.0434364	0.0631094	0.491282	-0.0802581	0.167131	1.04439	0.922878	1.18191
KRT5	rs138065021	chr17	35377	0.00173757	61.5736		EEF2K	Sepsis	Simple mode	3	0.109348	0.09918	0.385165	-0.085045	0.303741	1.11555	0.918471	1.35492
KRT5	rs111494201	chr17	35374	0.00173121	61.3424		EEF2K	Sepsis	Weighted mode	3	0.0533945	0.0502321	0.39917	-0.0450605	0.151849	1.05485	0.95594	1.16398
KRT5	rs7240884	chr18	35355	0.00245455	86.9892		RPIA	Sepsis	MR Egger	3	0.06176	0.116531	0.689743	-0.16664	0.29016	1.06371	0.846504	1.33664
KRT5	rs511515	chr6	35358	0.000978764	34.6391		RPIA	Sepsis	Weighted median	3	0.0713476	0.0904351	0.430149	-0.105905	0.2486	1.07395	0.89951	1.28223
SVEP1	rs145419292	chr9	35359	0.00643456	228.98		RPIA	Sepsis	Inverse variance weighted	3	0.0668911	0.0819791	0.414527	-0.0937878	0.22757	1.06918	0.910476	1.25555
SVEP1	rs7020788	chr9	35362	0.0146525	525.817		RPIA	Sepsis	Simple mode	3	0.100538	0.119941	0.490118	-0.134546	0.335621	1.10577	0.874113	1.39881
SVEP1	rs78742138	chr9	35358	0.0325316	1188.86		RPIA	Sepsis	Weighted mode	3	0.0930508	0.100166	0.450978	-0.103275	0.289377	1.09752	0.901879	1.3356
SVEP1	rs191541154	chr9	35358	0.00325805	115.568		SHMT1	Sepsis	MR Egger	13	-0.00960081	0.059195	0.874097	-0.125623	0.106421	0.990445	0.881947	1.11229
SVEP1	rs117584091	chr9	35361	0.00222349	78.7957		SHMT1	Sepsis	Weighted median	13	0.0104399	0.0372299	0.779158	-0.0625308	0.0834106	1.01049	0.939384	1.08699
SVEP1	rs115770375	chr1	35351	0.00103933	36.7775		SHMT1	Sepsis	Inverse variance weighted	13	0.025591	0.0373884	0.493683	-0.0476902	0.0988722	1.02592	0.953429	1.10393
SVEP1	rs45444697	chr1	35354	0.00836748	298.303		SHMT1	Sepsis	Simple mode	13	-0.0407877	0.0939152	0.671775	-0.224862	0.143286	0.960033	0.798627	1.15406
SVEP1	rs200367989	chr1	35348	0.00147071	52.0603		SHMT1	Sepsis	Weighted mode	13	0.010435	0.0390374	0.793772	-0.0660783	0.0869482	1.01049	0.936058	1.09084
SVEP1	rs147639000	chr1	35355	0.0180549	650.03		EGFLAM	Sepsis	MR Egger	12	-0.0713714	0.0580805	0.247266	-0.185209	0.0424663	0.931116	0.83093	1.04338
SVEP1	rs2923099	chr11	35364	0.00107106	37.9154		EGFLAM	Sepsis	Weighted median	12	-0.0361998	0.040998	0.377256	-0.116556	0.0441564	0.964448	0.88998	1.04515
SVEP1	rs7952602	chr11	35366	0.000850785	30.1128		EGFLAM	Sepsis	Inverse variance weighted	12	-0.00733582	0.0395967	0.853022	-0.0849453	0.0702736	0.992691	0.918563	1.0728
SVEP1	rs879620	chr16	35342	0.000896017	31.6937		EGFLAM	Sepsis	Simple mode	12	0.0109316	0.0712689	0.880872	-0.128756	0.150619	1.01099	0.879189	1.16255
SVEP1	rs74617664	chr7	35357	0.00105881	37.4739		EGFLAM	Sepsis	Weighted mode	12	-0.0316563	0.0368225	0.408301	-0.103828	0.0405158	0.96884	0.90138	1.04135
SVEP1	rs117223414	chr9	35356	0.00210061	74.4213		DUSP6	Sepsis	MR Egger	3	0.702493	2.15612	0.799486	-3.5235	4.92849	2.01878	0.0294959	138.171
SVEP1	rs151231214	chr9	35361	0.00153583	54.3888		DUSP6	Sepsis	Weighted median	3	0.096591	0.172767	0.576106	-0.242033	0.435215	1.10141	0.78503	1.5453
SVEP1	rs112639900	chr9	35361	0.00572326	203.534		DUSP6	Sepsis	Inverse variance weighted	3	-0.115297	0.253282	0.648957	-0.61173	0.381136	0.891102	0.542412	1.46395
SVEP1	rs75733144	chr9	35353	0.00261669	92.7453		DUSP6	Sepsis	Simple mode	3	0.130358	0.189435	0.562461	-0.240935	0.501651	1.13924	0.785892	1.65145
SVEP1	rs11244049	chr9	35358	0.00155931	55.217		DUSP6	Sepsis	Weighted mode	3	0.135677	0.178859	0.527317	-0.214887	0.486241	1.14531	0.806632	1.62619
TSSK1B	rs61804164	chr1	35342	0.00107673	38.0926		ANAPC10	Sepsis	MR Egger	3	1.45119	1.13566	0.42273	-0.774704	3.67709	4.2682	0.46084	39.5312
TSSK1B	rs13379369	chr14	34957	0.00166701	58.3675		ANAPC10	Sepsis	Weighted median	3	-0.0836889	0.162034	0.605513	-0.401276	0.233898	0.919717	0.669465	1.26352
TSSK1B	rs1830104	chr2	35338	0.000939738	33.2378		ANAPC10	Sepsis	Inverse variance weighted	3	-0.162883	0.286789	0.570067	-0.72499	0.399224	0.849691	0.484329	1.49067
TSSK1B	rs3129880	chr6	35430	0.00105636	37.4643		ANAPC10	Sepsis	Simple mode	3	-0.350084	0.390057	0.464159	-1.1146	0.414428	0.704629	0.328048	1.5135
SMARCC1	rs114009540	chr1	35328	0.000928965	32.8471		ANAPC10	Sepsis	Weighted mode	3	0.0713253	0.180274	0.730579	-0.282012	0.424662	1.07393	0.754265	1.52907
SMARCC1	rs10922098	chr1	35329	0.013828	495.35		CCM2	Sepsis	MR Egger	4	-0.47827	0.489162	0.431316	-1.43703	0.480487	0.619855	0.237633	1.61686
SMARCC1	rs2230203	chr19	35364	0.0010918	38.6503		CCM2	Sepsis	Weighted median	4	-0.216206	0.119244	0.0698091	-0.449924	0.0175113	0.805569	0.637677	1.01767
SMARCC1	rs157592	chr19	35359	0.000994773	35.2072		CCM2	Sepsis	Inverse variance weighted	4	-0.242883	0.0980303	0.0132258	-0.435022	-0.0507435	0.784363	0.64725	0.950522
SMARCC1	rs2686395	chr3	35330	0.00299497	106.124		CCM2	Sepsis	Simple mode	4	-0.205163	0.17222	0.319201	-0.542714	0.132388	0.814515	0.581169	1.14155
SMARCC1	rs9267139	chr6	35430	0.000902535	32.0039		CCM2	Sepsis	Weighted mode	4	-0.232283	0.156525	0.234459	-0.539072	0.0745054	0.792721	0.583289	1.07735
SMARCC1	rs9501393	chr6	35431	0.00254447	90.3781		ETS2	Sepsis	MR Egger	7	-0.0948697	0.0706687	0.237173	-0.23338	0.043641	0.909491	0.791852	1.04461
SMARCC1	rs7774739	chr6	35428	0.00175221	62.1828		ETS2	Sepsis	Weighted median	7	-0.0298678	0.0516333	0.562954	-0.131069	0.0713335	0.970574	0.877157	1.07394
SMARCC1	rs9271683	chr6	35430	0.0011195	39.7062		ETS2	Sepsis	Inverse variance weighted	7	-0.0270528	0.0444333	0.54263	-0.114142	0.0600365	0.97331	0.892131	1.06188
GCH1	rs10922098	chr1	35329	0.0117299	419.302		ETS2	Sepsis	Simple mode	7	0.0125641	0.0850792	0.887437	-0.154191	0.179319	1.01264	0.857108	1.1964
GCH1	rs2686395	chr3	35330	0.00230327	81.5579		ETS2	Sepsis	Weighted mode	7	-0.0281195	0.0509425	0.600897	-0.127967	0.0717277	0.972272	0.879883	1.07436
GCH1	rs9501600	chr6	35431	0.00328392	116.729		MRRF	Sepsis	Inverse variance weighted	2	-0.730981	0.233561	0.00174969	-1.18876	-0.273202	0.481436	0.304599	0.760939
GCH1	rs35209896	chr6	35430	0.00113311	40.1895		SNAP29	Sepsis	MR Egger	3	0.0476897	0.320183	0.905871	-0.579869	0.675249	1.04885	0.559972	1.96452
CLEC12A	rs34735582	chr12	35375	0.0288476	1050.74		SNAP29	Sepsis	Weighted median	3	0.0503727	0.145607	0.72938	-0.235017	0.335762	1.05166	0.790558	1.39901
CLEC12A	rs486890	chr12	35376	0.129328	5254.37		SNAP29	Sepsis	Inverse variance weighted	3	0.033704	0.127853	0.792077	-0.216888	0.284296	1.03428	0.80502	1.32883
CLEC12A	rs80338457	chr12	35378	0.0192849	695.639		SNAP29	Sepsis	Simple mode	3	0.109771	0.196831	0.633145	-0.276017	0.49556	1.11602	0.7588	1.64142
CLEC12A	rs7132536	chr12	35378	0.0183314	660.602		SNAP29	Sepsis	Weighted mode	3	0.0700466	0.178397	0.732478	-0.279611	0.419704	1.07256	0.756078	1.52151
CLEC12A	rs113247892	chr12	35379	0.0118078	422.717		TRIB2	Sepsis	Inverse variance weighted	2	-0.172871	0.444968	0.697644	-1.04501	0.699266	0.841246	0.351689	2.01227
CLEC12A	rs2244387	chr12	35380	0.00212468	75.3269		CRYGD	Sepsis	MR Egger	4	0.0754769	0.648066	0.917925	-1.19473	1.34569	1.0784	0.302785	3.84082
CLEC12A	rs138092566	chr12	35377	0.00344407	122.255		CRYGD	Sepsis	Weighted median	4	0.120595	0.0955844	0.20707	-0.06675	0.307941	1.12817	0.935429	1.36062
CLEC12A	rs3759253	chr12	35375	0.00305703	108.468		CRYGD	Sepsis	Inverse variance weighted	4	0.0939234	0.0882385	0.287136	-0.0790241	0.266871	1.09848	0.924018	1.30587
CLEC12A	rs71453409	chr12	35382	0.00900064	321.335		CRYGD	Sepsis	Simple mode	4	0.0822433	0.127068	0.563589	-0.16681	0.331297	1.08572	0.846361	1.39277
CLEC12A	rs141864201	chr12	35380	0.00118107	41.8333		CRYGD	Sepsis	Weighted mode	4	0.11563	0.102387	0.340899	-0.0850489	0.316308	1.12258	0.918467	1.37205
CLEC12A	rs145271031	chr12	35379	0.0024574	87.1497		APOF	Sepsis	MR Egger	9	0.224676	0.114297	0.0900562	0.00065488	0.448698	1.25192	1.00066	1.56627
CLEC12A	rs7300976	chr12	35367	0.000888148	31.4373		APOF	Sepsis	Weighted median	9	-0.15206	0.0942743	0.106755	-0.336837	0.0327178	0.858937	0.714025	1.03326
CLEC12A	rs12826805	chr12	35367	0.00291034	103.224		APOF	Sepsis	Inverse variance weighted	9	-0.147865	0.100349	0.140615	-0.344549	0.0488193	0.862548	0.70854	1.05003
CLEC12A	rs11888817	chr2	35343	0.00168081	59.5016		APOF	Sepsis	Simple mode	9	-0.220964	0.146078	0.168823	-0.507276	0.0653479	0.801745	0.602133	1.06753
CLEC12A	rs2470750	chr3	35322	0.00383251	135.885		APOF	Sepsis	Weighted mode	9	0.0807581	0.0946951	0.418557	-0.104844	0.26636	1.08411	0.900465	1.30521
CLEC12A	rs11920688	chr3	35322	0.00142521	50.4104		CDKN2D	Sepsis	MR Egger	7	-0.387639	0.223049	0.142729	-0.824814	0.0495368	0.678658	0.438316	1.05078
CLEC12A	rs509227	chr6	35361	0.00109341	38.7043		CDKN2D	Sepsis	Weighted median	7	0.0329809	0.0979582	0.736356	-0.159017	0.224979	1.03353	0.852982	1.2523
CLEC12A	rs4644106	chr6	35430	0.00129661	45.996		CDKN2D	Sepsis	Inverse variance weighted	7	0.0661526	0.0802558	0.409785	-0.0911488	0.223454	1.06839	0.912882	1.25039
CLEC12A	rs4455675	chr6	35334	0.000850469	30.0744		CDKN2D	Sepsis	Simple mode	7	0.301137	0.206295	0.194652	-0.1032	0.705475	1.35139	0.901946	2.02481
TINAGL1	rs112284033	chr1	35364	0.00132437	46.8946		CDKN2D	Sepsis	Weighted mode	7	-0.0950688	0.109614	0.419103	-0.309912	0.119774	0.90931	0.733512	1.12724
TINAGL1	rs945214	chr1	35362	0.00461233	163.848		TAPBP	Sepsis	MR Egger	6	0.0511553	0.174694	0.784216	-0.291246	0.393556	1.05249	0.747332	1.48224
TINAGL1	rs2128699	chr1	35364	0.00108862	38.5378		TAPBP	Sepsis	Weighted median	6	0.0534711	0.117918	0.650218	-0.177649	0.284591	1.05493	0.837237	1.32922
TINAGL1	rs897471	chr1	35365	0.00436421	155.008		TAPBP	Sepsis	Inverse variance weighted	6	0.10612	0.0959515	0.268739	-0.0819453	0.294184	1.11195	0.921322	1.34203
TINAGL1	rs2477664	chr10	35342	0.00103119	36.4799		TAPBP	Sepsis	Simple mode	6	0.0494842	0.148	0.751683	-0.240597	0.339565	1.05073	0.786159	1.40434
TINAGL1	rs7310615	chr12	35361	0.00128786	45.596		TAPBP	Sepsis	Weighted mode	6	0.0494842	0.145051	0.74686	-0.234817	0.333785	1.05073	0.790716	1.39624
TINAGL1	rs544012	chr13	35344	0.0016978	60.1058		CBR1	Sepsis	Inverse variance weighted	2	0.137548	0.232002	0.553264	-0.317176	0.592273	1.14746	0.728203	1.80809
TINAGL1	rs11842143	chr13	35343	0.001601	56.6717		COPS7B	Sepsis	MR Egger	17	-0.0144586	0.0219191	0.51949	-0.05742	0.0285029	0.985645	0.944197	1.02891
TINAGL1	rs144600577	chr15	35301	0.00204496	72.3328		COPS7B	Sepsis	Weighted median	17	-0.00130868	0.0131164	0.920523	-0.0270167	0.0243994	0.998692	0.973345	1.0247
TINAGL1	rs28529205	chr15	35297	0.00261586	92.5688		COPS7B	Sepsis	Inverse variance weighted	17	-0.00860863	0.0173031	0.618822	-0.0425227	0.0253054	0.991428	0.958369	1.02563
TINAGL1	rs895394	chr15	35292	0.00172491	60.9772		COPS7B	Sepsis	Simple mode	17	-0.0999036	0.0687228	0.165358	-0.2346	0.0347931	0.904925	0.790887	1.03541
TINAGL1	rs3032928	chr17	35349	0.000990075	35.0309		COPS7B	Sepsis	Weighted mode	17	-0.00631521	0.0128365	0.629419	-0.0314747	0.0188443	0.993705	0.969015	1.01902
TINAGL1	rs2277998	chr19	35365	0.000969226	34.308		CAPN3	Sepsis	MR Egger	3	0.419073	0.634335	0.628325	-0.824223	1.66237	1.52055	0.438576	5.27178
TINAGL1	rs1260326	chr2	35364	0.00206681	73.2378		CAPN3	Sepsis	Weighted median	3	0.158438	0.134744	0.239655	-0.105659	0.422536	1.17168	0.899731	1.52583
TINAGL1	rs6061230	chr20	35327	0.00245655	86.9914		CAPN3	Sepsis	Inverse variance weighted	3	0.123696	0.119478	0.300528	-0.110482	0.357874	1.13167	0.895403	1.43028
TINAGL1	rs13088856	chr3	35329	0.00111786	39.5349		CAPN3	Sepsis	Simple mode	3	0.183314	0.165231	0.382772	-0.140538	0.507166	1.20119	0.868891	1.66058
TINAGL1	rs2523535	chr6	35431	0.000868348	30.7914		CAPN3	Sepsis	Weighted mode	3	0.173056	0.163915	0.401777	-0.148218	0.49433	1.18893	0.862243	1.6394
COL6A3	rs11677932	chr2	35365	0.00166852	59.1024		RNPEP	Sepsis	MR Egger	8	-0.00810012	0.0683394	0.909518	-0.142045	0.125845	0.991933	0.867582	1.13411
COL6A3	rs200150873	chr2	35344	0.000903478	31.9596		RNPEP	Sepsis	Weighted median	8	-0.0630619	0.0449952	0.161057	-0.151253	0.0251287	0.938885	0.859631	1.02545
COL6A3	rs10922094	chr1	35330	0.00242529	85.8888		RNPEP	Sepsis	Inverse variance weighted	8	-0.0575822	0.0389619	0.139432	-0.133947	0.0187831	0.944044	0.874636	1.01896
COL6A3	rs12945299	chr17	35361	0.0010054	35.5857		RNPEP	Sepsis	Simple mode	8	-0.0979653	0.0834613	0.278868	-0.26155	0.0656189	0.90668	0.769858	1.06782
COL6A3	rs3088026	chr21	34726	0.000939753	32.6627		RNPEP	Sepsis	Weighted mode	8	-0.0614306	0.0484272	0.245168	-0.156348	0.0334866	0.940418	0.855262	1.03405
CREB3L1	rs10922098	chr1	35329	0.00473421	168.041		PDZD7	Sepsis	MR Egger	4	0.704018	0.230023	0.0922222	0.253173	1.15486	2.02186	1.28811	3.17359
CREB3L1	rs1355538	chr3	35329	0.00143991	50.9409		PDZD7	Sepsis	Weighted median	4	-0.034204	0.0825582	0.678653	-0.196018	0.12761	0.966374	0.821997	1.13611
CREB3L1	rs9501393	chr6	35431	0.00118369	41.9866		PDZD7	Sepsis	Inverse variance weighted	4	-0.0894494	0.149493	0.549604	-0.382455	0.203556	0.914434	0.682185	1.22575
CREB3L1	rs7774739	chr6	35428	0.00107394	38.0864		PDZD7	Sepsis	Simple mode	4	-0.170276	0.184878	0.424966	-0.532638	0.192085	0.843432	0.587055	1.21177
CREB3L1	rs67399078	chr6	35430	0.000883019	31.3112		PDZD7	Sepsis	Weighted mode	4	0.0315401	0.0780702	0.71329	-0.121477	0.184558	1.03204	0.885611	1.20269
PUS1	rs10922098	chr1	35329	0.00227386	80.5116		ARL1	Sepsis	MR Egger	4	0.856062	0.153885	0.0308268	0.554448	1.15768	2.35387	1.74098	3.18253
PUS1	rs9501393	chr6	35431	0.000910289	32.28		ARL1	Sepsis	Weighted median	4	0.215216	0.100281	0.0318633	0.0186645	0.411767	1.24013	1.01884	1.50948
PUS1	rs7774739	chr6	35428	0.000853837	30.2739		ARL1	Sepsis	Inverse variance weighted	4	0.13811	0.242275	0.56864	-0.336749	0.612969	1.1481	0.714088	1.8459
TBX5	rs10922094	chr1	35330	0.00434866	154.301		ARL1	Sepsis	Simple mode	4	-0.229663	0.380431	0.588641	-0.975308	0.515982	0.794801	0.377076	1.67528
TBX5	rs7137828	chr12	35362	0.000864335	30.5893		ARL1	Sepsis	Weighted mode	4	0.348654	0.0970646	0.0369714	0.158407	0.5389	1.41716	1.17164	1.71412
TBX5	rs697357	chr3	35330	0.00110744	39.1671		HIBCH	Sepsis	MR Egger	3	-0.00193407	0.142703	0.991372	-0.281631	0.277763	0.998068	0.754552	1.32017
TBX5	rs6457457	chr6	35432	0.000953711	33.8222		HIBCH	Sepsis	Weighted median	3	-0.0107277	0.0503363	0.831232	-0.109387	0.0879314	0.98933	0.896384	1.09191
TBX5	rs9501393	chr6	35431	0.00118857	42.16		HIBCH	Sepsis	Inverse variance weighted	3	-0.0134907	0.0498923	0.786855	-0.11128	0.0842982	0.9866	0.894688	1.08795
ITGB7	rs12878578	chr14	35368	0.00165479	58.6204		HIBCH	Sepsis	Simple mode	3	-0.00769118	0.0845667	0.935823	-0.173442	0.15806	0.992338	0.840766	1.17124
ITGB7	rs78912960	chr6	35418	0.000897876	31.8277		HIBCH	Sepsis	Weighted mode	3	-0.0108095	0.0512082	0.852373	-0.111178	0.0895586	0.989249	0.89478	1.09369
ITGB7	rs2275132	chr9	35361	0.000841619	29.7839		CCDC50	Sepsis	MR Egger	4	-0.342862	1.13058	0.790328	-2.5588	1.87307	0.709736	0.0773976	6.50828
MSR1	rs572515	chr1	35329	0.00559668	198.827		CCDC50	Sepsis	Weighted median	4	-0.145013	0.140823	0.303124	-0.421026	0.130999	0.865011	0.656373	1.13997
MSR1	rs2304200	chr19	35370	0.0116496	416.881		CCDC50	Sepsis	Inverse variance weighted	4	-0.0293835	0.163069	0.857003	-0.348999	0.290232	0.971044	0.705394	1.33674
MSR1	rs1707652	chr3	35330	0.00130573	46.1892		CCDC50	Sepsis	Simple mode	4	-0.181437	0.17831	0.383816	-0.530925	0.168052	0.834071	0.588061	1.183
MSR1	rs415620	chr6	35427	0.00119985	42.5557		CCDC50	Sepsis	Weighted mode	4	-0.181437	0.139756	0.284998	-0.455358	0.0924849	0.834071	0.634221	1.0969
MSR1	rs4713498	chr6	35432	0.00154544	54.8398		UBE2T	Sepsis	MR Egger	3	0.688174	0.368187	0.312752	-0.0334723	1.40982	1.99008	0.967082	4.09522
NAGPA	rs72766568	chr16	35349	0.00117744	41.6682		UBE2T	Sepsis	Weighted median	3	0.0166927	0.100852	0.868537	-0.180976	0.214362	1.01683	0.834455	1.23907
NAGPA	rs117959699	chr16	35354	0.00821882	292.959		UBE2T	Sepsis	Inverse variance weighted	3	0.0144117	0.137508	0.916529	-0.255103	0.283926	1.01452	0.774837	1.32834
NAGPA	rs35416418	chr16	35357	0.0301781	1100.15		UBE2T	Sepsis	Simple mode	3	-0.0776535	0.165993	0.685944	-0.403	0.247693	0.925285	0.668312	1.28107
NAGPA	rs112366035	chr16	35356	0.00162265	57.4605		UBE2T	Sepsis	Weighted mode	3	0.0356096	0.100574	0.757135	-0.161516	0.232735	1.03625	0.850853	1.26205
NAGPA	rs7196133	chr16	35355	0.00225205	79.7966		STAMBPL1	Sepsis	MR Egger	4	-0.0188541	0.812542	0.983595	-1.61144	1.57373	0.981323	0.199601	4.8246
NAGPA	rs77294552	chr16	35354	0.00372928	132.331		STAMBPL1	Sepsis	Weighted median	4	-0.0852992	0.105319	0.417989	-0.291724	0.121125	0.918238	0.746975	1.12877
NAGPA	rs75520381	chr16	35371	0.00127918	45.3014		STAMBPL1	Sepsis	Inverse variance weighted	4	-0.130298	0.170746	0.445399	-0.46496	0.204365	0.877834	0.62816	1.22675
NAGPA	rs118096022	chr16	35371	0.00146505	51.8935		STAMBPL1	Sepsis	Simple mode	4	0.115285	0.185414	0.578143	-0.248127	0.478697	1.12219	0.780261	1.61397
NAGPA	rs547187	chr10	35342	0.00093365	33.026		STAMBPL1	Sepsis	Weighted mode	4	-0.103939	0.130346	0.483494	-0.359419	0.15154	0.90128	0.698082	1.16362
NAGPA	rs12280645	chr11	35365	0.000914599	32.3726		RAB39B	Sepsis	Inverse variance weighted	2	-0.0433142	0.232723	0.852351	-0.499451	0.412822	0.95761	0.606864	1.51108
NAGPA	rs55714927	chr17	35361	0.00127447	45.1214		RAB22A	Sepsis	Inverse variance weighted	2	0.109194	0.123418	0.376294	-0.132706	0.351093	1.11538	0.875723	1.42062
NAGPA	rs635634	chr9	35362	0.00265419	94.1019		MAX	Sepsis	MR Egger	3	0.0294822	0.118039	0.844181	-0.201873	0.260838	1.02992	0.817198	1.29802
TBCE	rs34099250	chr1	35349	0.0011969	42.3576		MAX	Sepsis	Weighted median	3	-0.0753378	0.0706041	0.285951	-0.213722	0.0630463	0.92743	0.807573	1.06508
TBCE	rs903347	chr1	35356	0.00409354	145.318		MAX	Sepsis	Inverse variance weighted	3	-0.0938442	0.0718253	0.191362	-0.234622	0.0469335	0.910425	0.79087	1.04805
TBCE	rs4980320	chr11	35343	0.00118672	41.9896		MAX	Sepsis	Simple mode	3	-0.119386	0.152838	0.516507	-0.418948	0.180175	0.887465	0.657738	1.19743
TBCE	rs10876550	chr12	35365	0.00107671	38.1166		MAX	Sepsis	Weighted mode	3	-0.0664431	0.0682703	0.43309	-0.200253	0.0673667	0.935716	0.818524	1.06969
TBCE	rs1109867	chr2	35359	0.00121883	43.1466		EDF1	Sepsis	MR Egger	5	0.170398	0.284333	0.591216	-0.386894	0.727691	1.18578	0.679163	2.07029
TBCE	rs1354034	chr3	35347	0.00199178	70.54		EDF1	Sepsis	Weighted median	5	-0.0376094	0.0739063	0.610837	-0.182466	0.107247	0.963089	0.833213	1.11321
TXNDC5	rs1043784	chr6	35364	0.00624394	222.186		EDF1	Sepsis	Inverse variance weighted	5	-0.0657684	0.0922108	0.475697	-0.246502	0.114965	0.936348	0.78153	1.12183
TXNDC5	rs149742777	chr6	35364	0.00759903	270.775		EDF1	Sepsis	Simple mode	5	-0.133326	0.16712	0.469674	-0.460882	0.19423	0.875179	0.630727	1.21437
TXNDC5	rs149679123	chr6	35364	0.00300611	106.623		EDF1	Sepsis	Weighted mode	5	0.0427581	0.0739574	0.594154	-0.102198	0.187715	1.04369	0.90285	1.20649
TXNDC5	rs13209436	chr6	35365	0.00153006	54.1906		TPRKB	Sepsis	MR Egger	7	-0.0290102	0.223266	0.901683	-0.466612	0.408592	0.971407	0.627123	1.5047
TXNDC5	rs7903703	chr10	35342	0.000889818	31.4742		TPRKB	Sepsis	Weighted median	7	-0.216176	0.0961754	0.0245938	-0.40468	-0.027672	0.805594	0.66719	0.972707
TXNDC5	rs8078222	chr17	35365	0.00114835	40.6559		TPRKB	Sepsis	Inverse variance weighted	7	-0.241404	0.0795112	0.00239659	-0.397246	-0.0855621	0.785524	0.672169	0.917996
TXNDC5	rs56238200	chr17	35009	0.00644801	227.191		TPRKB	Sepsis	Simple mode	7	-0.214292	0.136701	0.168021	-0.482226	0.053642	0.807113	0.617408	1.05511
TXNDC5	rs112483799	chr6	35366	0.0019203	68.04		TPRKB	Sepsis	Weighted mode	7	-0.214292	0.0991135	0.0738639	-0.408554	-0.0200295	0.807113	0.66461	0.98017
TXNDC5	rs115447463	chr6	35366	0.000919955	32.5633		GPD1L	Sepsis	MR Egger	11	0.00800908	0.0711971	0.912903	-0.131537	0.147555	1.00804	0.876747	1.159
TXNDC5	rs6796	chr7	35355	0.00095604	33.8312		GPD1L	Sepsis	Weighted median	11	-0.032247	0.0414613	0.43671	-0.113511	0.0490172	0.968267	0.892694	1.05024
TXNDC5	rs78740585	chr7	35365	0.00182002	64.4787		GPD1L	Sepsis	Inverse variance weighted	11	-0.0388792	0.0370583	0.294116	-0.111514	0.0337552	0.961867	0.894479	1.03433
DNAJB9	rs147800199	chr7	35358	0.00148881	52.7167		GPD1L	Sepsis	Simple mode	11	-0.165652	0.107336	0.153787	-0.376031	0.0447266	0.847341	0.686581	1.04574
DNAJB9	rs661126	chr1	35344	0.000840543	29.7315		GPD1L	Sepsis	Weighted mode	11	0.0365573	0.0458686	0.443962	-0.0533452	0.12646	1.03723	0.948053	1.1348
DNAJB9	rs17580	chr14	35363	0.00103294	36.5636		A1CF	Sepsis	MR Egger	4	0.00924989	0.0851038	0.923371	-0.157554	0.176053	1.00929	0.854231	1.1925
DNAJB9	rs112963922	chr14	35362	0.00246777	87.4762		A1CF	Sepsis	Weighted median	4	-0.0519482	0.0477102	0.27623	-0.14546	0.0415638	0.949378	0.864624	1.04244
DNAJB9	rs34095861	chr15	35346	0.000901786	31.9015		A1CF	Sepsis	Inverse variance weighted	4	-0.0591503	0.0513015	0.248913	-0.159701	0.0414006	0.942565	0.852398	1.04227
DNAJB9	rs28487964	chr15	35354	0.000995626	35.2325		A1CF	Sepsis	Simple mode	4	-0.0280112	0.154627	0.867795	-0.331079	0.275057	0.972377	0.718148	1.31661
DNAJB9	rs4788808	chr16	35367	0.00179741	63.68		A1CF	Sepsis	Weighted mode	4	-0.0523524	0.0461593	0.339155	-0.142825	0.0381198	0.948994	0.866906	1.03886
DNAJB9	rs9302635	chr16	35366	0.00384548	136.516		ARF6	Sepsis	MR Egger	4	-0.220274	0.389643	0.628815	-0.983975	0.543427	0.802299	0.373822	1.7219
DNAJB9	rs8178824	chr17	35360	0.00676626	240.871		ARF6	Sepsis	Weighted median	4	0.0889745	0.107049	0.405885	-0.120841	0.29879	1.09305	0.886175	1.34823
DNAJB9	rs111481700	chr17	35360	0.00087862	31.0936		ARF6	Sepsis	Inverse variance weighted	4	-0.0644167	0.104536	0.537753	-0.269307	0.140474	0.937614	0.763908	1.15082
DNAJB9	rs72613567	chr4	35355	0.0012838	45.4446		ARF6	Sepsis	Simple mode	4	0.0711726	0.197145	0.742012	-0.315231	0.457576	1.07377	0.72962	1.58024
DNAJB9	rs3130955	chr6	35430	0.00142271	50.4756		ARF6	Sepsis	Weighted mode	4	0.0787721	0.123827	0.569894	-0.163929	0.321473	1.08196	0.848802	1.37916
DNAJB9	rs73394251	chr6	35431	0.00103546	36.7235		CDC25B	Sepsis	MR Egger	5	0.489589	0.498302	0.398295	-0.487082	1.46626	1.63165	0.614417	4.333
DNAJB9	rs188302747	chr6	35430	0.00140461	49.8324		CDC25B	Sepsis	Weighted median	5	0.0690266	0.0882161	0.433937	-0.103877	0.24193	1.07146	0.901336	1.27371
CDH15	rs2281721	chr1	35349	0.00271634	96.2759		CDC25B	Sepsis	Inverse variance weighted	5	-0.12329	0.176959	0.485982	-0.47013	0.22355	0.884007	0.624921	1.25051
CDH15	rs7302925	chr12	35360	0.000925242	32.745		CDC25B	Sepsis	Simple mode	5	-0.107507	0.159013	0.536058	-0.419172	0.204158	0.89807	0.657591	1.22649
CDH15	rs16959006	chr17	35359	0.00301913	107.071		CDC25B	Sepsis	Weighted mode	5	-0.0233382	0.0781617	0.780123	-0.176535	0.129859	0.976932	0.838169	1.13867
CDH15	rs73069835	chr3	35337	0.0011471	40.5795		PAIP1	Sepsis	Inverse variance weighted	2	-0.00388241	0.230335	0.986552	-0.455339	0.447574	0.996125	0.634233	1.56451
CDH15	rs115881877	chr3	35347	0.00197836	70.0638		PELO	Sepsis	MR Egger	3	0.0983768	1.00999	0.938186	-1.8812	2.07795	1.10338	0.152407	7.98809
CDH15	rs114704096	chr3	35332	0.00233421	82.6606		PELO	Sepsis	Weighted median	3	0.138267	0.207451	0.505087	-0.268336	0.544871	1.14828	0.764651	1.72439
CDH15	rs113567935	chr3	35326	0.00302646	107.231		PELO	Sepsis	Inverse variance weighted	3	0.0488484	0.166677	0.769466	-0.277838	0.375535	1.05006	0.75742	1.45577
CDH15	rs75097760	chr3	35345	0.00688168	244.904		PELO	Sepsis	Simple mode	3	0.20066	0.259835	0.520732	-0.308616	0.709936	1.22221	0.734462	2.03386
CDH15	rs11716402	chr3	35342	0.000953526	33.7298		PELO	Sepsis	Weighted mode	3	0.207195	0.261862	0.511736	-0.306054	0.720444	1.23022	0.736347	2.05535
CDH15	rs116347702	chr3	35340	0.00478899	170.048		CACYBP	Sepsis	MR Egger	5	-0.11383	0.202886	0.613938	-0.511487	0.283826	0.892409	0.599603	1.3282
CDH15	rs79020595	chr3	35341	0.00146636	51.8959		CACYBP	Sepsis	Weighted median	5	0.00184682	0.0858987	0.982847	-0.166515	0.170208	1.00185	0.84661	1.18555
CDH15	rs147408433	chr3	35343	0.00108281	38.3091		CACYBP	Sepsis	Inverse variance weighted	5	0.0184945	0.0945955	0.844993	-0.166913	0.203902	1.01867	0.846273	1.22618
CDH15	rs116749582	chr3	35334	0.00203611	72.0865		CACYBP	Sepsis	Simple mode	5	0.0256495	0.142185	0.865613	-0.253033	0.304332	1.02598	0.776443	1.35572
CDH15	rs71640035	chr4	35383	0.00103714	36.7331		CACYBP	Sepsis	Weighted mode	5	-0.00921286	0.0962146	0.928322	-0.197793	0.179368	0.990829	0.820539	1.19646
CDH15	rs75077631	chr5	35352	0.00378963	134.473		ARL11	Sepsis	MR Egger	5	0.281386	0.269644	0.373386	-0.247117	0.809889	1.32497	0.781049	2.24766
TPMT	rs9332701	chr1	35355	0.0150193	539.072		ARL11	Sepsis	Weighted median	5	-0.20953	0.11781	0.0753135	-0.440437	0.0213765	0.810965	0.643755	1.02161
TPMT	rs10822155	chr10	35342	0.00185792	65.7811		ARL11	Sepsis	Inverse variance weighted	5	-0.139934	0.0937998	0.135741	-0.323782	0.0439133	0.869415	0.723408	1.04489
TPMT	rs964184	chr11	35368	0.00263157	93.3135		ARL11	Sepsis	Simple mode	5	-0.25269	0.183801	0.241179	-0.612941	0.107561	0.776708	0.541755	1.11356
TPMT	rs261290	chr15	35355	0.000892977	31.5976		ARL11	Sepsis	Weighted mode	5	-0.247017	0.153555	0.182976	-0.547985	0.0539519	0.781128	0.578114	1.05543
TPMT	rs3816117	chr16	35360	0.00196349	69.5616		GSTO1	Sepsis	MR Egger	17	0.0559158	0.0393601	0.17588	-0.02123	0.133062	1.05751	0.978994	1.14232
TPMT	rs775824	chr19	35372	0.00127627	45.1993		GSTO1	Sepsis	Weighted median	17	0.0357542	0.0286675	0.212323	-0.0204341	0.0919426	1.0364	0.979773	1.0963
TPMT	rs12995461	chr2	35364	0.00110428	39.0926		GSTO1	Sepsis	Inverse variance weighted	17	0.0387198	0.0238393	0.104333	-0.00800524	0.0854448	1.03948	0.992027	1.0892
TPMT	rs1355538	chr3	35329	0.00280606	99.4087		GSTO1	Sepsis	Simple mode	17	0.0280901	0.0540745	0.610544	-0.0778959	0.134076	1.02849	0.925061	1.14348
TPMT	rs28374650	chr6	35430	0.000918666	32.5764		GSTO1	Sepsis	Weighted mode	17	0.0342123	0.0289917	0.25522	-0.0226114	0.0910361	1.0348	0.977642	1.09531
TPMT	rs10096633	chr8	35359	0.00115713	40.96		ULK3	Sepsis	MR Egger	4	0.188252	1.03874	0.87289	-1.84768	2.22418	1.20714	0.157602	9.24594
TPMT	rs6993770	chr8	35356	0.00183541	65.0085		ULK3	Sepsis	Weighted median	4	-0.12456	0.126654	0.325377	-0.372802	0.123682	0.882885	0.688802	1.13166
FGFBP3	rs11186737	chr10	35366	0.0284377	1035.11		ULK3	Sepsis	Inverse variance weighted	4	-0.167215	0.171587	0.329796	-0.503525	0.169095	0.846017	0.604396	1.18423
FGFBP3	rs2209972	chr10	35364	0.00178954	63.3953		ULK3	Sepsis	Simple mode	4	-0.0407624	0.183357	0.838346	-0.400142	0.318618	0.960057	0.670225	1.37523
FGFBP3	rs599839	chr1	35335	0.00161062	56.9997		ULK3	Sepsis	Weighted mode	4	-0.119974	0.147481	0.475502	-0.409037	0.169088	0.886943	0.66429	1.18422
FGFBP3	rs35769183	chr10	35366	0.00115239	40.8003		IRF9	Sepsis	Inverse variance weighted	2	0.110641	0.0926947	0.232633	-0.0710409	0.292322	1.11699	0.931424	1.33953
FGFBP3	rs3758538	chr10	35361	0.000851272	30.1258		RHOD	Sepsis	Inverse variance weighted	2	0.243476	0.115787	0.0354831	0.0165346	0.470418	1.27568	1.01667	1.60066
FGFBP3	rs11190377	chr10	35359	0.00399883	141.954		ANKRD27	Sepsis	MR Egger	6	0.190654	0.307618	0.568965	-0.412277	0.793585	1.21004	0.662141	2.21131
FGFBP3	rs61269268	chr14	35351	0.00105837	37.4521		ANKRD27	Sepsis	Weighted median	6	-0.145313	0.103781	0.161455	-0.348724	0.0580968	0.864751	0.705588	1.05982
FGFBP3	rs77542162	chr17	35362	0.00122485	43.3638		ANKRD27	Sepsis	Inverse variance weighted	6	-0.122668	0.097903	0.210221	-0.314558	0.0692215	0.884557	0.730111	1.07167
FGFBP3	rs13077145	chr3	35292	0.00107606	38.015		ANKRD27	Sepsis	Simple mode	6	-0.207234	0.202911	0.353956	-0.604939	0.190471	0.812829	0.546108	1.20982
FGFBP3	rs12640189	chr4	35363	0.000931342	32.9639		ANKRD27	Sepsis	Weighted mode	6	0.0877863	0.105342	0.442626	-0.118684	0.294257	1.09175	0.888088	1.34213
TMEM154	rs1591734	chr1	35355	0.00129909	45.9864		PPIH	Sepsis	MR Egger	6	0.0554628	0.20044	0.795716	-0.3374	0.448325	1.05703	0.713624	1.56569
TMEM154	rs9332701	chr1	35355	0.00351825	124.82		PPIH	Sepsis	Weighted median	6	0.066824	0.101008	0.508247	-0.131152	0.2648	1.06911	0.877084	1.30317
TMEM154	rs2239853	chr1	35344	0.00305803	108.408		PPIH	Sepsis	Inverse variance weighted	6	0.0929495	0.0783735	0.23563	-0.0606625	0.246561	1.09741	0.941141	1.27962
TMEM154	rs78334957	chr10	35349	0.000918805	32.5069		PPIH	Sepsis	Simple mode	6	0.0878283	0.159639	0.605878	-0.225065	0.400721	1.0918	0.798465	1.4929
TMEM154	rs927826	chr10	35352	0.00314468	111.515		PPIH	Sepsis	Weighted mode	6	0.00598162	0.138351	0.967188	-0.265187	0.27715	1.006	0.767063	1.31936
TMEM154	rs184924341	chr10	35354	0.000895529	31.6871		PMVK	Sepsis	MR Egger	7	-0.27881	0.294953	0.387927	-0.856918	0.299299	0.756684	0.424468	1.34891
TMEM154	rs6544941	chr2	35349	0.0008643	30.5768		PMVK	Sepsis	Weighted median	7	-0.215676	0.137028	0.115497	-0.48425	0.0528984	0.805997	0.616159	1.05432
TMEM154	rs2276815	chr3	35342	0.00130825	46.2941		PMVK	Sepsis	Inverse variance weighted	7	-0.211454	0.141709	0.135655	-0.489205	0.0662963	0.809406	0.613114	1.06854
TMEM154	rs3130511	chr6	35430	0.00100606	35.6784		PMVK	Sepsis	Simple mode	7	-0.409664	0.226382	0.120339	-0.853372	0.0340439	0.663873	0.425976	1.03463
UBE3A	rs10922094	chr1	35330	0.0010107	35.7423		PMVK	Sepsis	Weighted mode	7	-0.226993	0.172511	0.236273	-0.565116	0.111129	0.796926	0.568294	1.11754
UBE3A	rs4980320	chr11	35343	0.0011486	40.6395		BACH1	Sepsis	MR Egger	7	0.0568215	0.143301	0.708079	-0.224048	0.337691	1.05847	0.799277	1.40171
UBE3A	rs1354034	chr3	35347	0.0013509	47.8122		BACH1	Sepsis	Weighted median	7	-0.0179293	0.0549923	0.7444	-0.125714	0.0898556	0.982231	0.881867	1.09402
UBE3A	rs1355538	chr3	35329	0.000858077	30.3393		BACH1	Sepsis	Inverse variance weighted	7	-0.0467712	0.0605563	0.439902	-0.165461	0.0719191	0.954306	0.847503	1.07457
RIC3	rs10922094	chr1	35330	0.0111104	396.918		BACH1	Sepsis	Simple mode	7	0.0306125	0.137761	0.831518	-0.239399	0.300624	1.03109	0.7871	1.3507
RIC3	rs12403425	chr1	35328	0.000844392	29.8542		BACH1	Sepsis	Weighted mode	7	0.0351249	0.0553282	0.548956	-0.0733183	0.143568	1.03575	0.929305	1.15439
RIC3	rs704	chr17	35351	0.00115562	40.8972		MYNN	Sepsis	MR Egger	3	-0.586979	0.399119	0.380155	-1.36925	0.195295	0.556005	0.254297	1.21567
RIC3	rs1355538	chr3	35329	0.00264559	93.7087		MYNN	Sepsis	Weighted median	3	-0.0222951	0.148	0.880257	-0.312375	0.267784	0.977952	0.731707	1.30707
RIC3	rs941758	chr4	35339	0.000857309	30.3207		MYNN	Sepsis	Inverse variance weighted	3	-0.0737457	0.127026	0.561541	-0.322718	0.175226	0.928908	0.724178	1.19152
RIC3	rs453821	chr6	35432	0.0033554	119.282		MYNN	Sepsis	Simple mode	3	0.0820775	0.21267	0.736728	-0.334756	0.498911	1.08554	0.715513	1.64693
RIC3	rs28471056	chr6	35429	0.00174385	61.8872		MYNN	Sepsis	Weighted mode	3	0.0802654	0.215548	0.745368	-0.342209	0.50274	1.08357	0.7102	1.65324
ERN1	rs10922094	chr1	35330	0.00164099	58.0683		PFKFB3	Sepsis	MR Egger	5	0.106372	0.285629	0.734338	-0.453461	0.666205	1.11224	0.635425	1.94684
ERN1	rs507855	chr19	35368	0.000872111	30.87		PFKFB3	Sepsis	Weighted median	5	0.0249094	0.0741415	0.736892	-0.120408	0.170227	1.02522	0.886559	1.18557
ERN1	rs9501393	chr6	35431	0.00100945	35.7999		PFKFB3	Sepsis	Inverse variance weighted	5	-0.0602142	0.109899	0.583759	-0.275617	0.155189	0.941563	0.759104	1.16788
ERN1	rs11244079	chr9	35362	0.00099782	35.3182		PFKFB3	Sepsis	Simple mode	5	0.0170184	0.12981	0.902024	-0.237409	0.271446	1.01716	0.788668	1.31186
PCOLCE	rs7385804	chr7	35357	0.00987346	352.557		PFKFB3	Sepsis	Weighted mode	5	0.0552495	0.0786225	0.520974	-0.0988505	0.20935	1.0568	0.905878	1.23288
PCOLCE	rs150731032	chr7	35359	0.0016054	56.8535		ADI1	Sepsis	MR Egger	3	-0.459125	0.321347	0.388762	-1.08896	0.170714	0.631836	0.336565	1.18615
PCOLCE	rs13379042	chr14	35342	0.00113148	40.0317		ADI1	Sepsis	Weighted median	3	-0.102118	0.104942	0.33051	-0.307804	0.103569	0.902923	0.735059	1.10912
PCOLCE	rs142931061	chr15	35355	0.000842813	29.8211		ADI1	Sepsis	Inverse variance weighted	3	-0.070916	0.0990349	0.473948	-0.265025	0.123192	0.93154	0.767187	1.1311
PCOLCE	rs150844304	chr15	35354	0.0027377	97.0489		ADI1	Sepsis	Simple mode	3	-0.10597	0.141731	0.53261	-0.383762	0.171823	0.899452	0.681294	1.18747
PCOLCE	rs56139860	chr15	35353	0.000942046	33.3337		ADI1	Sepsis	Weighted mode	3	-0.118013	0.116723	0.418418	-0.346789	0.110763	0.888684	0.706954	1.11713
PCOLCE	rs339969	chr15	35361	0.00127978	45.3098		PLEKHA1	Sepsis	MR Egger	3	0.0183171	0.119888	0.90348	-0.216664	0.253298	1.01849	0.805201	1.28827
PCOLCE	rs704	chr17	35351	0.000889158	31.4588		PLEKHA1	Sepsis	Weighted median	3	0.00469222	0.0510535	0.926771	-0.0953727	0.104757	1.0047	0.909034	1.11044
PCOLCE	rs7671124	chr4	35347	0.000873228	30.8912		PLEKHA1	Sepsis	Inverse variance weighted	3	0.00234317	0.0497599	0.962442	-0.0951861	0.0998725	1.00235	0.909204	1.10503
PCOLCE	rs55649657	chr7	35372	0.00148213	52.5007		PLEKHA1	Sepsis	Simple mode	3	0.0343542	0.085039	0.725329	-0.132322	0.201031	1.03495	0.876059	1.22266
TMPRSS6	rs10922094	chr1	35330	0.00130707	46.2367		PLEKHA1	Sepsis	Weighted mode	3	0.00468969	0.0543326	0.93908	-0.101802	0.111182	1.0047	0.903208	1.1176
TMPRSS6	rs111265231	chr17	35346	0.00130276	46.1047		PSMA7	Sepsis	MR Egger	4	-0.304249	0.91897	0.772057	-2.10543	1.49693	0.737677	0.121793	4.46797
TMPRSS6	rs147804221	chr17	35346	0.00180175	63.7958		PSMA7	Sepsis	Weighted median	4	-0.0437593	0.124915	0.726104	-0.288592	0.201074	0.957184	0.749318	1.22271
TMPRSS6	rs190324353	chr17	35343	0.0011386	40.285		PSMA7	Sepsis	Inverse variance weighted	4	-0.116884	0.187913	0.533935	-0.485193	0.251425	0.889689	0.615578	1.28586
TMPRSS6	rs201234732	chr17	35348	0.00184081	65.1854		PSMA7	Sepsis	Simple mode	4	-0.057812	0.259647	0.838101	-0.56672	0.451096	0.943827	0.567384	1.57003
TMPRSS6	rs11655538	chr17	35352	0.00419647	148.97		PSMA7	Sepsis	Weighted mode	4	-0.0721887	0.191624	0.731449	-0.447773	0.303395	0.930355	0.63905	1.35445
TMPRSS6	rs140390732	chr17	35352	0.00252244	89.3937		SIRT5	Sepsis	Inverse variance weighted	2	-0.17075	0.494825	0.730041	-1.14061	0.799107	0.843033	0.319625	2.22355
TMPRSS6	rs2004584	chr17	35350	0.00824414	293.836		SETMAR	Sepsis	Wald ratio	1	0.119154	0.24385	0.6251	-0.358793	0.597101	1.12654	0.698519	1.81684
TMPRSS6	rs4239214	chr17	35351	0.0340676	1246.73		KLHL13	Sepsis	MR Egger	7	0.0384792	0.24997	0.883681	-0.451462	0.52842	1.03923	0.636697	1.69625
TMPRSS6	rs144924964	chr17	35351	0.0256813	931.735		KLHL13	Sepsis	Weighted median	7	0.0560682	0.0655458	0.392327	-0.0724016	0.184538	1.05767	0.930157	1.20266
TMPRSS6	rs117451747	chr17	35352	0.00902764	322.034		KLHL13	Sepsis	Inverse variance weighted	7	-0.0723584	0.0844051	0.391293	-0.237792	0.0930755	0.930197	0.788366	1.09754
TMPRSS6	rs117348742	chr17	35352	0.00453864	161.172		KLHL13	Sepsis	Simple mode	7	-0.0327378	0.131666	0.811929	-0.290803	0.225328	0.967792	0.747663	1.25273
TMPRSS6	rs16964261	chr17	35351	0.0193534	697.624		KLHL13	Sepsis	Weighted mode	7	0.0206286	0.0628389	0.753856	-0.102536	0.143793	1.02084	0.902546	1.15464
TMPRSS6	rs142216432	chr17	35352	0.00185983	65.8675		MAPRE1	Sepsis	MR Egger	4	-0.00382409	1.262	0.997857	-2.47735	2.4697	0.996183	0.0839656	11.8189
TMPRSS6	rs78119120	chr17	35353	0.00266907	94.6067		MAPRE1	Sepsis	Weighted median	4	-0.250975	0.160598	0.11811	-0.565747	0.0637969	0.778042	0.567936	1.06588
TMPRSS6	rs137940962	chr17	35352	0.00161769	57.2781		MAPRE1	Sepsis	Inverse variance weighted	4	-0.177658	0.150625	0.23821	-0.472883	0.117567	0.837229	0.623203	1.12476
TMPRSS6	rs12478841	chr2	35364	0.00129545	45.8691		MAPRE1	Sepsis	Simple mode	4	-0.290826	0.239277	0.311126	-0.75981	0.178158	0.747646	0.467755	1.19501
TMPRSS6	rs56210800	chr3	35360	0.000892549	31.5869		MAPRE1	Sepsis	Weighted mode	4	-0.284655	0.225431	0.295917	-0.726499	0.15719	0.752274	0.483599	1.17022
TMPRSS6	rs140431012	chr3	35360	0.000897595	31.7657		STAU1	Sepsis	MR Egger	6	-0.0917514	0.369618	0.816177	-0.816203	0.6327	0.912332	0.442107	1.88269
TMPRSS6	rs9501393	chr6	35431	0.000852671	30.2351		STAU1	Sepsis	Weighted median	6	-0.148912	0.100201	0.137243	-0.345305	0.0474814	0.861645	0.708004	1.04863
ASL	rs111439465	chr7	35349	0.00331224	117.467		STAU1	Sepsis	Inverse variance weighted	6	-0.165561	0.1072	0.122487	-0.375673	0.0445502	0.847418	0.686827	1.04556
ASL	rs10950053	chr7	35349	0.00491555	174.608		STAU1	Sepsis	Simple mode	6	-0.126369	0.160244	0.466071	-0.440446	0.187709	0.88129	0.643749	1.20648
ASL	rs4753123	chr11	35344	0.00107798	38.1392		STAU1	Sepsis	Weighted mode	6	-0.139071	0.117122	0.288399	-0.368631	0.0904886	0.870166	0.69168	1.09471
ASL	rs3747207	chr22	35363	0.00152212	53.9058		KCTD5	Sepsis	MR Egger	6	0.127941	0.212066	0.578844	-0.287708	0.54359	1.13649	0.74998	1.72218
ASL	rs137996846	chr7	35330	0.00154817	54.7785		KCTD5	Sepsis	Weighted median	6	-0.0527262	0.0764402	0.490338	-0.202549	0.0970965	0.94864	0.816647	1.10197
ASL	rs139112016	chr7	35328	0.00234875	83.1673		KCTD5	Sepsis	Inverse variance weighted	6	-0.0644598	0.0830006	0.437384	-0.227141	0.0982215	0.937574	0.796808	1.10321
ASL	rs143906171	chr7	35330	0.00197004	69.7349		KCTD5	Sepsis	Simple mode	6	-0.104375	0.156716	0.534894	-0.411538	0.202788	0.900888	0.662631	1.22481
ASL	rs73134721	chr7	35335	0.00302795	107.311		KCTD5	Sepsis	Weighted mode	6	0.0317428	0.0784357	0.702432	-0.121991	0.185477	1.03225	0.885156	1.20379
ASL	rs28601761	chr8	35360	0.000921047	32.5964		CLIC5	Sepsis	MR Egger	11	0.0792996	0.0693549	0.282378	-0.0566359	0.215235	1.08253	0.944938	1.24015
TGM1	rs572515	chr1	35329	0.00114375	40.4516		CLIC5	Sepsis	Weighted median	11	0.0392477	0.0548858	0.47456	-0.0683285	0.146824	1.04003	0.933954	1.15815
TGM1	rs974472	chr14	34957	0.00167008	58.4753		CLIC5	Sepsis	Inverse variance weighted	11	0.0442011	0.0466783	0.343675	-0.0472885	0.135691	1.04519	0.953812	1.14533
TGM1	rs601020	chr6	35430	0.00104193	36.9521		CLIC5	Sepsis	Simple mode	11	0.0454931	0.101127	0.662404	-0.152715	0.243701	1.04654	0.858374	1.27596
ADGRF1	rs704	chr17	35351	0.00940747	335.703		CLIC5	Sepsis	Weighted mode	11	0.0277006	0.0545988	0.622912	-0.0793131	0.134714	1.02809	0.923751	1.14421
ADGRF1	rs142820745	chr17	35365	0.000844021	29.8723		RPL30	Sepsis	MR Egger	3	-0.189664	0.288442	0.629703	-0.75501	0.375683	0.827237	0.470006	1.45598
ADGRF1	rs429358	chr19	35359	0.00267598	94.8685		RPL30	Sepsis	Weighted median	3	-0.0933054	0.125284	0.456422	-0.338862	0.152251	0.910915	0.712581	1.16445
ADGRF1	rs35136575	chr19	35359	0.00183017	64.8278		RPL30	Sepsis	Inverse variance weighted	3	-0.0523348	0.105259	0.619047	-0.258642	0.153972	0.949011	0.772099	1.16646
ADGRF1	rs62269916	chr3	35334	0.000949015	33.5624		RPL30	Sepsis	Simple mode	3	-0.109471	0.157882	0.559776	-0.418919	0.199977	0.896308	0.657758	1.22137
ADGRF1	rs1355538	chr3	35329	0.00162782	57.5998		RPL30	Sepsis	Weighted mode	3	-0.112724	0.151377	0.534089	-0.409422	0.183974	0.893397	0.664034	1.20198
NAGS	rs10922098	chr1	35329	0.00591259	210.116		PRKAR1B	Sepsis	MR Egger	3	0.518772	1.1133	0.722394	-1.66329	2.70083	1.67996	0.189515	14.8921
NAGS	rs6445035	chr3	35330	0.0014529	51.4027		PRKAR1B	Sepsis	Weighted median	3	0.187391	0.160106	0.241831	-0.126416	0.501199	1.2061	0.881248	1.6507
NAGS	rs9501393	chr6	35431	0.00192359	68.2821		PRKAR1B	Sepsis	Inverse variance weighted	3	0.202297	0.140335	0.149436	-0.0727601	0.477353	1.22421	0.929824	1.6118
NAGS	rs7774739	chr6	35428	0.00116916	41.467		PRKAR1B	Sepsis	Simple mode	3	0.159071	0.199398	0.50868	-0.231748	0.549891	1.17242	0.793146	1.73306
UROS	rs12765966	chr10	35358	0.00150423	53.2637		PRKAR1B	Sepsis	Weighted mode	3	0.170587	0.181388	0.44626	-0.184934	0.526108	1.186	0.831159	1.69233
UROS	rs11244609	chr10	35351	0.000844587	29.8805		OTUD5	Sepsis	MR Egger	6	0.162619	0.152883	0.347423	-0.137032	0.46227	1.17659	0.871943	1.58767
UROS	rs1935451	chr10	35365	0.0143963	516.531		OTUD5	Sepsis	Weighted median	6	-0.0468433	0.0559939	0.40283	-0.156591	0.0629048	0.954237	0.855053	1.06493
UROS	rs6597746	chr10	35366	0.00113432	40.1595		OTUD5	Sepsis	Inverse variance weighted	6	-0.0539979	0.0680993	0.427819	-0.187472	0.0794766	0.947434	0.829052	1.08272
UROS	rs3811444	chr1	35147	0.000963103	33.8809		OTUD5	Sepsis	Simple mode	6	-0.232271	0.158582	0.202897	-0.543093	0.0785503	0.792731	0.580949	1.08172
UROS	rs57467915	chr2	35359	0.00376559	133.643		OTUD5	Sepsis	Weighted mode	6	0.0411263	0.0532947	0.475176	-0.0633313	0.145584	1.04198	0.938632	1.15671
[truncated: 29,317 more rows]

## Sheet: Tabe S2
id.exposure	id.outcome	outcome	exposure	method	nsnp	b	se	pval	lo_ci	up_ci	or	or_lci95	or_uci95	FDR-Pval
7950_142_BTNL9_BTNL9	pyAxOF	Sepsis	BTNL9	Inverse variance weighted	2	-0.770581	0.160327	1.53741e-06	-1.08482	-0.45634	0.462744	0.337962	0.633598	0.00549776
9774_59_RNF150_RN150	pyAxOF	Sepsis	RNF150	Wald ratio	1	1.27795	0.286473	8.15833e-06	0.716464	1.83944	3.58927	2.04718	6.29299	0.00968694
9865_40_UBE2B_UBE2B	pyAxOF	Sepsis	UBE2B	Wald ratio	1	1.33806	0.299948	8.15833e-06	0.750165	1.92596	3.81165	2.11735	6.86173	0.00968694
3413_50_BCL2A1_BFL1	pyAxOF	Sepsis	BCL2A1	Inverse variance weighted	4	-0.450182	0.103092	1.26091e-05	-0.652243	-0.248121	0.637512	0.520876	0.780266	0.00968694
16324_38_TLR1_TLR1	pyAxOF	Sepsis	TLR1	Inverse variance weighted	5	-0.315939	0.072611	1.35444e-05	-0.458257	-0.173622	0.729104	0.632385	0.840615	0.00968694
12538_19_RGS7_RGS7	pyAxOF	Sepsis	RGS7	Wald ratio	1	-0.842402	0.197298	1.95736e-05	-1.22911	-0.455699	0.430675	0.292554	0.634005	0.0102317
7854_38_NCR3LG1_NR3L1	pyAxOF	Sepsis	NCR3LG1	Inverse variance weighted	3	-0.661765	0.155177	2.00284e-05	-0.965913	-0.357618	0.51594	0.380636	0.699341	0.0102317
19506_6_GLYAT_GLYAT	pyAxOF	Sepsis	GLYAT	Inverse variance weighted	3	-0.607733	0.149164	4.61595e-05	-0.900094	-0.315372	0.544584	0.406531	0.729517	0.0198736
10761_5_TMED2_TMED2	pyAxOF	Sepsis	TMED2	Inverse variance weighted	3	-0.541725	0.133576	5.00174e-05	-0.803535	-0.279915	0.581744	0.447744	0.755848	0.0198736
16887_29_PTRH2_PTH2	pyAxOF	Sepsis	PTRH2	Inverse variance weighted	2	-0.554508	0.141288	8.68502e-05	-0.831433	-0.277584	0.574355	0.435425	0.757612	0.0255362
17760_128_WDR5_WDR5	pyAxOF	Sepsis	WDR5	Inverse variance weighted	3	-0.601572	0.153844	9.21887e-05	-0.903106	-0.300039	0.547949	0.405309	0.74079	0.0255362
11137_43_CSF2RB_IL3RB	pyAxOF	Sepsis	CSF2RB	Inverse variance weighted	3	-0.410179	0.104943	9.28313e-05	-0.615867	-0.204492	0.663531	0.540172	0.815061	0.0255362
13268_45_WNT5A_WNT5A	pyAxOF	Sepsis	WNT5A	Inverse variance weighted	18	-0.151064	0.0387277	9.59226e-05	-0.22697	-0.075158	0.859792	0.796944	0.927597	0.0255362
14192_31_PDCL2_PDCL2	pyAxOF	Sepsis	PDCL2	Inverse variance weighted	2	-0.655712	0.168535	9.99738e-05	-0.986041	-0.325383	0.519072	0.373051	0.722251	0.0255362
5963_9_DMKN_Dermokine	pyAxOF	Sepsis	DMKN	Inverse variance weighted	9	-0.13933	0.0360808	0.000112642	-0.210048	-0.0686117	0.869941	0.810545	0.933689	0.0268538
13587_10_RACGAP1_RGAP1	pyAxOF	Sepsis	RACGAP1	Inverse variance weighted	12	0.105621	0.0274942	0.000122244	0.0517327	0.15951	1.1114	1.05309	1.17294	0.0273214
6411_58_DEFB135_DB135	pyAxOF	Sepsis	DEFB135	Inverse variance weighted	5	-0.285368	0.0773157	0.000223425	-0.436907	-0.133829	0.751738	0.646032	0.87474	0.0469981
3005_5_PTPN1_PTP_1B	pyAxOF	Sepsis	PTPN1	Inverse variance weighted	2	-0.704465	0.194909	0.000301138	-1.08649	-0.322442	0.494373	0.337399	0.724378	0.0598261
4995_16_HPGD_HPG_	pyAxOF	Sepsis	HPGD	Inverse variance weighted	4	-0.367546	0.102154	0.000320717	-0.567767	-0.167324	0.692432	0.56679	0.845925	0.0603624
12775_6_HMGB3_HMGB3	pyAxOF	Sepsis	HMGB3	Wald ratio	1	-0.63798	0.181209	0.000430433	-0.99315	-0.28281	0.528359	0.370408	0.753663	0.0749103
12658_72_PANK3_PANK3	pyAxOF	Sepsis	PANK3	Inverse variance weighted	2	-0.535658	0.155069	0.000551708	-0.839594	-0.231721	0.585284	0.431886	0.793167	0.0749103
12540_25_RHOG_RHOG	pyAxOF	Sepsis	RHOG	Inverse variance weighted	2	-0.644711	0.18744	0.000582677	-1.01209	-0.277328	0.524814	0.363457	0.757806	0.0749103
14122_132_ZNRF3_ZNRF3	pyAxOF	Sepsis	ZNRF3	Inverse variance weighted	2	-0.728834	0.213451	0.000638936	-1.1472	-0.31047	0.482471	0.317525	0.733103	0.0749103
11300_32_SORT1_SORT	pyAxOF	Sepsis	SORT1	Wald ratio	1	-0.848475	0.248569	0.000641469	-1.33567	-0.361281	0.428067	0.262982	0.696783	0.0749103
2839_2_TNFSF4_OX40_Ligand	pyAxOF	Sepsis	TNFSF4	Wald ratio	1	-1.02908	0.301479	0.000641469	-1.61998	-0.438183	0.357335	0.197903	0.645207	0.0749103
7922_5_ADM_Adrenomedullin	pyAxOF	Sepsis	ADM	Wald ratio	1	-0.920865	0.269776	0.000641469	-1.44963	-0.392105	0.398174	0.234658	0.675633	0.0749103
11402_17_KMT2C_KMT2C	pyAxOF	Sepsis	KMT2C	Wald ratio	1	-0.659256	0.193135	0.000641469	-1.0378	-0.280711	0.517236	0.354233	0.755246	0.0749103
19126_4_RPRD1B_C20orf77	pyAxOF	Sepsis	RPRD1B	Wald ratio	1	-0.667793	0.195636	0.000641469	-1.05124	-0.284346	0.512839	0.349504	0.752506	0.0749103
5590_11_ZPLD1_ZPLD1	pyAxOF	Sepsis	ZPLD1	Wald ratio	1	-0.782658	0.229287	0.000641469	-1.23206	-0.333256	0.457189	0.291691	0.716587	0.0749103
9523_34_ITM2C_ITM2C	pyAxOF	Sepsis	ITM2C	Wald ratio	1	-0.983297	0.288066	0.000641469	-1.54791	-0.418688	0.374076	0.212693	0.65791	0.0749103
4337_49_CRP_CRP	pyAxOF	Sepsis	CRP	Inverse variance weighted	15	0.164638	0.0483163	0.000655584	0.0699384	0.259338	1.17897	1.07244	1.29607	0.0749103
9040_144_EPDR1_EPDR1	pyAxOF	Sepsis	EPDR1	Inverse variance weighted	2	-0.623178	0.18321	0.000670339	-0.982271	-0.264085	0.536238	0.37446	0.767908	0.0749103
11179_7_TSSK1B_TSSK1	pyAxOF	Sepsis	TSSK1B	Inverse variance weighted	2	0.627873	0.185641	0.000719094	0.264017	0.991729	1.87362	1.30215	2.69589	0.0777594
7766_25_ZP4_ZP4	pyAxOF	Sepsis	ZP4	Inverse variance weighted	4	-0.341072	0.101071	0.000739324	-0.539172	-0.142972	0.711008	0.583231	0.866778	0.0777594
17325_10_GUK1_KGUA	pyAxOF	Sepsis	GUK1	Inverse variance weighted	7	-0.202939	0.0603146	0.00076633	-0.321156	-0.0847226	0.816328	0.72531	0.918767	0.078297
11218_84_TPMT_TPMT	pyAxOF	Sepsis	TPMT	Inverse variance weighted	9	-0.228407	0.068335	0.000830373	-0.362344	-0.0944708	0.7958	0.696043	0.909854	0.0824837
15402_2_ID1_ID_1	pyAxOF	Sepsis	ID1	Inverse variance weighted	2	-0.782398	0.235911	0.00091154	-1.24478	-0.320012	0.457308	0.288003	0.72614	0.0880991
4479_14_SERPING1_C1_Esterase_Inhibitor	pyAxOF	Sepsis	SERPING1	Inverse variance weighted	14	0.0923195	0.0279319	0.000949193	0.0375731	0.147066	1.09672	1.03829	1.15843	0.0887889
12826_5_SLC5A5_SC5A5	pyAxOF	Sepsis	SLC5A5	Inverse variance weighted	3	0.367501	0.111378	0.000968336	0.149199	0.585803	1.44412	1.1609	1.79643	0.0887889
9107_59_ARMC10_ARM10	pyAxOF	Sepsis	ARMC10	Inverse variance weighted	2	-0.513486	0.156225	0.00101317	-0.819686	-0.207286	0.598406	0.44057	0.812787	0.0905775
10064_12_RBBP9_RBBP9	pyAxOF	Sepsis	RBBP9	Inverse variance weighted	4	-0.326762	0.100169	0.00110581	-0.523092	-0.130432	0.721255	0.592685	0.877716	0.0964482
16754_40_CASK_CSKP	pyAxOF	Sepsis	CASK	Inverse variance weighted	3	-0.43669	0.135281	0.00124646	-0.70184	-0.17154	0.646172	0.495673	0.842367	0.106127
11333_82_ARHGAP25_RHG25	pyAxOF	Sepsis	ARHGAP25	Inverse variance weighted	3	-0.241937	0.0759517	0.00144554	-0.390802	-0.0930712	0.785106	0.676514	0.911129	0.120215
18179_56_SMS_SPSY	pyAxOF	Sepsis	SMS	Inverse variance weighted	2	-0.599154	0.188569	0.00148619	-0.96875	-0.229558	0.549276	0.379557	0.794885	0.120787
3030_3_CLEC4M_DC_SIGNR	pyAxOF	Sepsis	CLEC4M	Inverse variance weighted	4	-0.273691	0.0864836	0.00155266	-0.443199	-0.104183	0.760567	0.64198	0.90106	0.123385
8748_45_CD74_HG2A	pyAxOF	Sepsis	CD74	Inverse variance weighted	2	-0.561374	0.178456	0.00165671	-0.911147	-0.211601	0.570425	0.402063	0.809288	0.128792
12355_223_MRRF_RRFM	pyAxOF	Sepsis	MRRF	Inverse variance weighted	2	-0.730981	0.233561	0.00174969	-1.18876	-0.273202	0.481436	0.304599	0.760939	0.133125
4964_67_ERAP1_ARTS1	pyAxOF	Sepsis	ERAP1	Inverse variance weighted	17	0.0739604	0.0237776	0.00186765	0.0273563	0.120565	1.07676	1.02773	1.12813	0.13914
16312_45_CDH6_Cadherin_6	pyAxOF	Sepsis	CDH6	Inverse variance weighted	4	-0.299901	0.0967674	0.00194049	-0.489565	-0.110237	0.740892	0.612893	0.895622	0.139796
17746_77_FIS1_FIS1	pyAxOF	Sepsis	FIS1	Inverse variance weighted	2	-0.466357	0.150582	0.00195464	-0.761497	-0.171217	0.627283	0.466967	0.842639	0.139796
11407_57_PLSCR3_PLS3	pyAxOF	Sepsis	PLSCR3	Inverse variance weighted	2	-0.554069	0.18068	0.00216522	-0.908201	-0.199937	0.574607	0.403249	0.818783	0.150354
6324_11_DNASE1L2_DNSL2	pyAxOF	Sepsis	DNASE1L2	Inverse variance weighted	3	-0.396204	0.12973	0.00225771	-0.650476	-0.141932	0.672869	0.521798	0.86768	0.150354
7863_50_PGRMC1_PGRC1	pyAxOF	Sepsis	PGRMC1	Inverse variance weighted	3	-0.445512	0.146114	0.00229546	-0.731895	-0.159129	0.640496	0.480997	0.852886	0.150354
14249_68_MID2_TRIM1	pyAxOF	Sepsis	MID2	Inverse variance weighted	2	-0.424606	0.13933	0.00230773	-0.697694	-0.151518	0.654027	0.497732	0.859402	0.150354
7225_51_MMGT1_MMGT1	pyAxOF	Sepsis	MMGT1	Inverse variance weighted	2	-0.481627	0.158136	0.00232171	-0.791573	-0.171681	0.617777	0.453132	0.842248	0.150354
8918_64_PTK2B_FAK2	pyAxOF	Sepsis	PTK2B	Inverse variance weighted	6	-0.197888	0.0650766	0.00235911	-0.325438	-0.070338	0.820462	0.722211	0.932079	0.150354
12417_46_TPRKB_TPRKB	pyAxOF	Sepsis	TPRKB	Inverse variance weighted	7	-0.241404	0.0795112	0.00239659	-0.397246	-0.0855621	0.785524	0.672169	0.917996	0.150354
12957_62_UQCRB_UCR6	pyAxOF	Sepsis	UQCRB	Inverse variance weighted	2	-0.315887	0.104546	0.00251526	-0.520798	-0.110976	0.729142	0.594046	0.89496	0.153161
12683_156_DPYSL5_DPYL5	pyAxOF	Sepsis	DPYSL5	Inverse variance weighted	2	-0.516249	0.170938	0.00252699	-0.851289	-0.18121	0.596755	0.426865	0.83426	0.153161
7797_11_CCDC167_CC167	pyAxOF	Sepsis	CCDC167	Inverse variance weighted	2	-0.416513	0.138953	0.00272196	-0.688861	-0.144165	0.659342	0.502148	0.865745	0.159866
8633_18_RNF128_RN128	pyAxOF	Sepsis	RNF128	Inverse variance weighted	3	-0.267232	0.0891681	0.00272702	-0.442001	-0.0924622	0.765496	0.642749	0.911684	0.159866
13573_5_ARPC3_p21_ARC	pyAxOF	Sepsis	ARPC3	Inverse variance weighted	2	-0.705786	0.236056	0.00279063	-1.16846	-0.243116	0.493721	0.310847	0.784181	0.160458
13744_37_IL3RA_IL_3_Ra	pyAxOF	Sepsis	IL3RA	Inverse variance weighted	14	-0.0857503	0.0287178	0.00282686	-0.142037	-0.0294634	0.917823	0.867589	0.970966	0.160458
7981_230_B3GALT6_B3GT6	pyAxOF	Sepsis	B3GALT6	Inverse variance weighted	2	-0.861256	0.289148	0.00289566	-1.42799	-0.294527	0.422631	0.239791	0.744884	0.161795
19635_69_FGL2_FGL2	pyAxOF	Sepsis	FGL2	Inverse variance weighted	4	-0.285247	0.0960193	0.00297094	-0.473445	-0.0970495	0.751828	0.622853	0.907511	0.163448
17387_27_NFKBIB_IKB_beta	pyAxOF	Sepsis	NFKBIB	Inverse variance weighted	2	-0.496189	0.16779	0.00310439	-0.825057	-0.167321	0.608847	0.43821	0.845928	0.163621
12577_100_FEN1_FLAP_endonuclease_1	pyAxOF	Sepsis	FEN1	Inverse variance weighted	3	-0.598	0.202855	0.00319914	-0.995595	-0.200405	0.54991	0.369503	0.818399	0.163621
19614_8_TCN1_Holo_TC_I	pyAxOF	Sepsis	TCN1	Inverse variance weighted	17	0.0942863	0.0320386	0.00325156	0.0314907	0.157082	1.09887	1.03199	1.17009	0.163621
12730_3_NDC80_KNTC2	pyAxOF	Sepsis	NDC80	Inverse variance weighted	4	-0.269111	0.0918512	0.00339113	-0.449139	-0.0890829	0.764058	0.638177	0.91477	0.163621
12534_10_CALCOCO2_CACO2	pyAxOF	Sepsis	CALCOCO2	Wald ratio	1	-0.63776	0.218563	0.00352316	-1.06614	-0.209377	0.528475	0.344334	0.811089	0.163621
13513_174_PIAS3_PIAS3	pyAxOF	Sepsis	PIAS3	Wald ratio	1	-0.882499	0.302436	0.00352316	-1.47527	-0.289725	0.413748	0.228716	0.748469	0.163621
4132_27_FST_FST	pyAxOF	Sepsis	FST	Wald ratio	1	-0.870706	0.298394	0.00352316	-1.45556	-0.285853	0.418656	0.23327	0.751373	0.163621
4261_55_PON1_paraoxonase_1	pyAxOF	Sepsis	PON1	Wald ratio	1	-0.775688	0.265831	0.00352316	-1.29672	-0.254659	0.460387	0.273428	0.775181	0.163621
6456_17_PSG6_PSG6	pyAxOF	Sepsis	PSG6	Wald ratio	1	-0.801121	0.274547	0.00352316	-1.33923	-0.263009	0.448826	0.262047	0.768735	0.163621
7132_55_C1QL4_C1QL4	pyAxOF	Sepsis	C1QL4	Wald ratio	1	-0.774152	0.265305	0.00352316	-1.29415	-0.254155	0.461094	0.274131	0.775572	0.163621
7748_11_NDUFV2_NDUV2	pyAxOF	Sepsis	NDUFV2	Wald ratio	1	-0.884495	0.30312	0.00352316	-1.47861	-0.29038	0.412922	0.227954	0.747979	0.163621
7983_1_PCDHGC5_PCDGM	pyAxOF	Sepsis	PCDHGC5	Wald ratio	1	-0.882499	0.302436	0.00352316	-1.47527	-0.289725	0.413748	0.228716	0.748469	0.163621
8905_20_KCNMB3_KCMB3	pyAxOF	Sepsis	KCNMB3	Inverse variance weighted	15	-0.105671	0.0362745	0.00357856	-0.176769	-0.0345734	0.89972	0.837973	0.966017	0.164063
19579_5_DEFA1_HNP_1	pyAxOF	Sepsis	DEFA1	Inverse variance weighted	5	-0.254052	0.0884546	0.00407737	-0.427423	-0.0806806	0.775652	0.652188	0.922488	0.17952
8268_98_HS3ST3A1_HS3SA	pyAxOF	Sepsis	HS3ST3A1	Inverse variance weighted	2	0.371459	0.129676	0.00417629	0.117295	0.625623	1.44985	1.12445	1.86941	0.17952
13078_3_CETN2_CETN2	pyAxOF	Sepsis	CETN2	Wald ratio	1	-0.466199	0.163279	0.00430055	-0.786225	-0.146172	0.627383	0.455561	0.864009	0.17952
8681_93_PGRMC2_PGRC2	pyAxOF	Sepsis	PGRMC2	Inverse variance weighted	6	-0.234348	0.0821431	0.00433184	-0.395349	-0.0733479	0.791086	0.673445	0.929278	0.17952
17778_19_RAB32_RAB32	pyAxOF	Sepsis	RAB32	Inverse variance weighted	2	-0.892908	0.313161	0.00435437	-1.5067	-0.279113	0.409463	0.22164	0.756454	0.17952
18405_117_AP1S2_AP1S2	pyAxOF	Sepsis	AP1S2	Inverse variance weighted	2	-0.463765	0.16272	0.00437093	-0.782697	-0.144833	0.628911	0.457171	0.865167	0.17952
7881_244_PARP16_PAR16	pyAxOF	Sepsis	PARP16	Inverse variance weighted	5	-0.258361	0.0907354	0.00440764	-0.436202	-0.0805196	0.772316	0.646487	0.922637	0.17952
14024_196_EDA_EDA	pyAxOF	Sepsis	EDA	Inverse variance weighted	5	-0.235195	0.0829115	0.00455821	-0.397702	-0.0726887	0.790416	0.671862	0.92989	0.17952
7155_46_C4BPB_C4b_binding_protein_beta_chain	pyAxOF	Sepsis	C4BPB	Wald ratio	1	0.729886	0.257797	0.00463674	0.224604	1.23517	2.07484	1.25183	3.43896	0.17952
10085_25_STAR_STAR	pyAxOF	Sepsis	STAR	Inverse variance weighted	4	-0.306894	0.108658	0.00473682	-0.519863	-0.0939246	0.735729	0.594602	0.910351	0.17952
11542_11_TMEM230_TM230	pyAxOF	Sepsis	TMEM230	Inverse variance weighted	2	-0.590295	0.209239	0.00478513	-1.0004	-0.180187	0.554164	0.367731	0.835114	0.17952
8067_21_KCNE3_KCNE3	pyAxOF	Sepsis	KCNE3	Inverse variance weighted	3	-0.394312	0.140085	0.00488057	-0.668878	-0.119746	0.674144	0.512283	0.887146	0.17952
12669_30_HECW1_HECW1	pyAxOF	Sepsis	HECW1	Inverse variance weighted	2	-0.634743	0.226032	0.00498192	-1.07777	-0.19172	0.530072	0.340355	0.825538	0.17952
11406_82_ACAD8_ACAD8	pyAxOF	Sepsis	ACAD8	Wald ratio	1	-0.874829	0.311579	0.00498924	-1.48552	-0.264134	0.416933	0.226384	0.767871	0.17952
12580_7_PSMB5_PSB5	pyAxOF	Sepsis	PSMB5	Wald ratio	1	-0.477179	0.169952	0.00498924	-0.810286	-0.144073	0.620531	0.444731	0.865824	0.17952
12581_39_IMPA2_IMPA2	pyAxOF	Sepsis	IMPA2	Wald ratio	1	-0.666808	0.23749	0.00498924	-1.13229	-0.201327	0.513345	0.322295	0.817645	0.17952
17706_4_PPP1R1A_PPR1A	pyAxOF	Sepsis	PPP1R1A	Wald ratio	1	-0.570223	0.203091	0.00498924	-0.96828	-0.172165	0.565399	0.379736	0.84184	0.17952
14056_4_CGA_Glycoprotein_hormones_a_chain	pyAxOF	Sepsis	CGA	Wald ratio	1	-0.693932	0.247151	0.00498924	-1.17835	-0.209517	0.499608	0.307787	0.810976	0.17952
8653_132_DNAJC4_DNJC4	pyAxOF	Sepsis	DNAJC4	Inverse variance weighted	5	-0.245058	0.0872956	0.00499702	-0.416158	-0.0739591	0.782659	0.659576	0.92871	0.17952
13634_209_PIR_PIR	pyAxOF	Sepsis	PIR	Inverse variance weighted	5	-0.0976099	0.0347977	0.00503068	-0.165813	-0.0294063	0.907003	0.847204	0.971022	0.17952
15460_9_DPP4_CD26	pyAxOF	Sepsis	DPP4	Inverse variance weighted	3	-0.352674	0.125744	0.0050363	-0.599132	-0.106216	0.702806	0.549288	0.89923	0.17952
5724_58_SBSN_SBSN	pyAxOF	Sepsis	SBSN	Inverse variance weighted	2	0.830732	0.296217	0.00503991	0.250147	1.41132	2.295	1.28421	4.10136	0.17952
16809_1_NME4_NDKM	pyAxOF	Sepsis	NME4	Inverse variance weighted	4	0.211216	0.0753661	0.00507034	0.0634983	0.358933	1.23518	1.06556	1.4318	0.17952
10425_3_B4GALT5_B4GT5	pyAxOF	Sepsis	B4GALT5	Inverse variance weighted	2	-0.624523	0.224043	0.00531136	-1.06365	-0.185399	0.535517	0.345195	0.830773	0.18445
13452_113_SMIM13_SIM13	pyAxOF	Sepsis	SMIM13	Inverse variance weighted	3	-0.623772	0.224115	0.00538144	-1.06304	-0.184507	0.535919	0.345405	0.831514	0.18445
17725_37_USH1C_USH1C	pyAxOF	Sepsis	USH1C	Inverse variance weighted	4	-0.303694	0.109153	0.00539788	-0.517634	-0.0897541	0.738087	0.595929	0.914156	0.18445
18307_71_PPA2_PPase_2	pyAxOF	Sepsis	PPA2	Inverse variance weighted	4	-0.34099	0.122606	0.0054159	-0.581297	-0.100683	0.711066	0.559173	0.904219	0.18445
7803_4_CHST1_CHST1	pyAxOF	Sepsis	CHST1	Inverse variance weighted	2	-0.72136	0.260264	0.00557741	-1.23148	-0.211242	0.486091	0.291861	0.809578	0.187387
2558_51_POMC_b_Endorphin	pyAxOF	Sepsis	POMC	Inverse variance weighted	5	-0.176269	0.0637017	0.00565575	-0.301124	-0.0514136	0.838392	0.739986	0.949886	0.187387
3520_58_TGFB3_TGF_b3	pyAxOF	Sepsis	TGFB3	Inverse variance weighted	3	-0.331015	0.119723	0.00569498	-0.565671	-0.0963582	0.718195	0.567979	0.908139	0.187387
8484_24_LEP_Leptin	pyAxOF	Sepsis	LEP	Inverse variance weighted	3	0.326506	0.118133	0.00571173	0.0949656	0.558047	1.38612	1.09962	1.74726	0.187387
8535_102_DMKN_Dermokine	pyAxOF	Sepsis	DMKN	Inverse variance weighted	2	-0.359854	0.130686	0.00589476	-0.615998	-0.103709	0.697778	0.540102	0.901487	0.191633
8048_9_FTMT_FTMT	pyAxOF	Sepsis	FTMT	Inverse variance weighted	9	-0.0900211	0.0327847	0.00603581	-0.154279	-0.0257632	0.913912	0.857033	0.974566	0.194451
9767_22_RIPPLY1_RIPP1	pyAxOF	Sepsis	RIPPLY1	Inverse variance weighted	2	-0.884314	0.323133	0.00620609	-1.51765	-0.250974	0.412997	0.219225	0.778043	0.198152
6578_29_TNMD_TNMD	pyAxOF	Sepsis	TNMD	Inverse variance weighted	3	-0.381351	0.139501	0.00626329	-0.654773	-0.107928	0.682938	0.51956	0.897692	0.198208
9800_20_NDUFB8_NDUB8	pyAxOF	Sepsis	NDUFB8	Inverse variance weighted	2	-0.455844	0.167153	0.0063891	-0.783463	-0.128225	0.633913	0.456821	0.879655	0.200416
13666_222_CA10_Carbonic_Anhydrase_X	pyAxOF	Sepsis	CA10	Inverse variance weighted	14	-0.0760636	0.0279513	0.0065027	-0.130848	-0.0212791	0.926757	0.877351	0.978946	0.202206
8749_194_CD1D_CD1D	pyAxOF	Sepsis	CD1D	Inverse variance weighted	2	-0.655775	0.241664	0.00665604	-1.12944	-0.182113	0.51904	0.323215	0.833507	0.20519
10078_5_BAG3_BAG3	pyAxOF	Sepsis	BAG3	Inverse variance weighted	3	-0.365617	0.134943	0.00673998	-0.630104	-0.101129	0.693769	0.532536	0.903816	0.206001
9789_52_SYNE2_Nesprin_2	pyAxOF	Sepsis	SYNE2	Inverse variance weighted	3	-0.585569	0.216962	0.00695598	-1.01081	-0.160323	0.556789	0.363922	0.851869	0.209893
15331_47_RBBP4_RBBP4	pyAxOF	Sepsis	RBBP4	Inverse variance weighted	3	-0.448823	0.16638	0.0069847	-0.774929	-0.122718	0.638379	0.460737	0.884513	0.209893
9947_22_TOPBP1_TOPB1	pyAxOF	Sepsis	TOPBP1	Wald ratio	1	0.706398	0.263034	0.00724054	0.190851	1.22194	2.02668	1.21028	3.39378	0.215768
7851_30_ANKRD46_ANR46	pyAxOF	Sepsis	ANKRD46	Inverse variance weighted	2	-0.628596	0.234475	0.00734324	-1.08817	-0.169025	0.53334	0.336833	0.844488	0.21702
13985_12_SMURF2_SMUF2	pyAxOF	Sepsis	SMURF2	Inverse variance weighted	2	-0.597125	0.224126	0.00771636	-1.03641	-0.157838	0.550392	0.354725	0.853988	0.226178
11265_8_ALDH1A1_Retinal_dehydrogenase_1	pyAxOF	Sepsis	ALDH1A1	Wald ratio	1	-0.38302	0.144232	0.00791706	-0.665715	-0.100326	0.681799	0.513906	0.904543	0.229231
11152_46_KLK13_kallikrein_13	pyAxOF	Sepsis	KLK13	Inverse variance weighted	7	-0.195478	0.0736476	0.00794871	-0.339828	-0.0511291	0.822441	0.711893	0.950156	0.229231
7146_16_PDIA4_PDIA4	pyAxOF	Sepsis	PDIA4	Inverse variance weighted	4	-0.368169	0.13888	0.00802587	-0.640374	-0.0959635	0.692	0.527095	0.908497	0.229604
17697_2_OVCA2_OVCA2	pyAxOF	Sepsis	OVCA2	Inverse variance weighted	3	-0.409784	0.155161	0.00826583	-0.7139	-0.105667	0.663794	0.489731	0.899724	0.234592
11690_47_ANAPC7_APC7	pyAxOF	Sepsis	ANAPC7	Inverse variance weighted	2	-0.953327	0.361965	0.00844463	-1.66278	-0.243876	0.385457	0.189612	0.783585	0.237779
10895_28_TMPRSS11B_TM11B	pyAxOF	Sepsis	TMPRSS11B	Wald ratio	1	-0.715618	0.272326	0.00859388	-1.24938	-0.18186	0.48889	0.286683	0.833718	0.239113
9220_7_EPHB3_EPHB3	pyAxOF	Sepsis	EPHB3	Inverse variance weighted	2	0.734361	0.279592	0.00862571	0.18636	1.28236	2.08415	1.20486	3.60515	0.239113
7765_15_ITM2A_ITM2A	pyAxOF	Sepsis	ITM2A	Inverse variance weighted	3	-0.30288	0.1164	0.00926662	-0.531024	-0.0747356	0.738688	0.588003	0.927989	0.254684
10876_300_BRAT1_BRAT1	pyAxOF	Sepsis	BRAT1	Inverse variance weighted	2	-0.832447	0.320206	0.00932985	-1.46005	-0.204844	0.434984	0.232225	0.814775	0.254684
13589_10_APBB3_APBB3	pyAxOF	Sepsis	APBB3	Wald ratio	1	-0.539043	0.208703	0.00979938	-0.9481	-0.129986	0.583306	0.387476	0.878108	0.263806
2878_66_YES1_YES	pyAxOF	Sepsis	YES1	Inverse variance weighted	2	-0.426307	0.165192	0.00986067	-0.750083	-0.102531	0.652916	0.472328	0.90255	0.263806
5015_15_PLA2G7_PAFAH	pyAxOF	Sepsis	PLA2G7	Inverse variance weighted	27	-0.0816999	0.0316801	0.00991136	-0.143793	-0.019607	0.921548	0.866067	0.980584	0.263806
10453_7_CEACAM20_CEA20	pyAxOF	Sepsis	CEACAM20	Inverse variance weighted	2	-0.51501	0.199833	0.0099604	-0.906683	-0.123337	0.597495	0.403862	0.883966	0.263806
2731_29_POR_NADPH_P450_Oxidoreductase	pyAxOF	Sepsis	POR	Inverse variance weighted	3	-0.163084	0.0633411	0.0100329	-0.287232	-0.0389354	0.84952	0.750337	0.961813	0.263806
10760_107_GRIA4_GRIA4	pyAxOF	Sepsis	GRIA4	Inverse variance weighted	8	-0.161223	0.0631235	0.0106466	-0.284945	-0.037501	0.851102	0.752056	0.963193	0.277899
11424_4_FAH_FAAA	pyAxOF	Sepsis	FAH	Inverse variance weighted	6	-0.0658562	0.0258423	0.0108223	-0.116507	-0.0152052	0.936265	0.890024	0.98491	0.280439
6054_6_NXPH3_NXPH3	pyAxOF	Sepsis	NXPH3	Inverse variance weighted	5	-0.245069	0.0963397	0.0109652	-0.433895	-0.0562436	0.78265	0.64798	0.945309	0.282098
13650_11_KCNIP1_KCIP1	pyAxOF	Sepsis	KCNIP1	Inverse variance weighted	7	-0.161069	0.0638216	0.0116117	-0.286159	-0.0359782	0.851234	0.751143	0.964661	0.29578
11671_19_BRPF1_BRPF1	pyAxOF	Sepsis	BRPF1	Inverse variance weighted	2	-0.457999	0.181587	0.0116625	-0.81391	-0.102088	0.632548	0.443122	0.90295	0.29578
12347_29_CCM2_CCM2	pyAxOF	Sepsis	CCM2	Inverse variance weighted	4	-0.242883	0.0980303	0.0132258	-0.435022	-0.0507435	0.784363	0.64725	0.950522	0.33095
15426_5_NEU1_NEUR1	pyAxOF	Sepsis	NEU1	Inverse variance weighted	6	0.327612	0.13224	0.0132343	0.0684213	0.586803	1.38765	1.07082	1.79823	0.33095
5001_6_SCGB2A1_Mammaglobin_2	pyAxOF	Sepsis	SCGB2A1	Inverse variance weighted	2	-0.545558	0.220979	0.0135557	-0.978676	-0.11244	0.579518	0.375808	0.893651	0.336632
9859_180_SAT1_SSAT_1	pyAxOF	Sepsis	SAT1	Inverse variance weighted	2	-0.614759	0.249657	0.0138003	-1.10409	-0.125432	0.540771	0.331514	0.882116	0.340345
11547_84_MUSK_MUSK	pyAxOF	Sepsis	MUSK	Inverse variance weighted	8	0.187537	0.0767098	0.0144949	0.0371857	0.337888	1.20627	1.03789	1.40198	0.355027
15622_13_OPCML_OBCAM	pyAxOF	Sepsis	OPCML	Inverse variance weighted	9	-0.0899125	0.036849	0.0146862	-0.162137	-0.0176885	0.914011	0.850325	0.982467	0.357264
10990_21_LRRK2_LRRK2	pyAxOF	Sepsis	LRRK2	Inverse variance weighted	8	-0.169675	0.0696757	0.014883	-0.30624	-0.0331108	0.843939	0.73621	0.967431	0.359606
8100_15_ADM2_ADM2	pyAxOF	Sepsis	ADM2	Inverse variance weighted	4	0.20951	0.087081	0.0161318	0.0388311	0.380189	1.23307	1.03959	1.46256	0.385156
14088_38_IGFBP6_IGFBP_6	pyAxOF	Sepsis	IGFBP6	Inverse variance weighted	4	-0.242283	0.100726	0.0161559	-0.439706	-0.0448608	0.784834	0.644226	0.956131	0.385156
6357_83_CELA3B_ELA3B	pyAxOF	Sepsis	CELA3B	Inverse variance weighted	2	-0.429689	0.178991	0.0163674	-0.780512	-0.0788668	0.650711	0.458171	0.924163	0.387313
11138_16_RUNX3_RUNX3	pyAxOF	Sepsis	RUNX3	Wald ratio	1	-0.562635	0.234579	0.016463	-1.02241	-0.10286	0.569706	0.359727	0.902253	0.387313
9380_2_PLA2G12B_sPLA_2__XIII	pyAxOF	Sepsis	PLA2G12B	Inverse variance weighted	10	-0.0763366	0.0320176	0.017116	-0.139091	-0.0135821	0.926504	0.870149	0.98651	0.398289
6354_13_HEPHL1_HPHL1	pyAxOF	Sepsis	HEPHL1	Inverse variance weighted	5	-0.187722	0.078895	0.0173411	-0.342356	-0.0330882	0.828845	0.710095	0.967453	0.398289
12636_113_SMYD2_SMYD2	pyAxOF	Sepsis	SMYD2	Inverse variance weighted	2	-0.645195	0.271228	0.0173696	-1.1768	-0.113588	0.52456	0.308263	0.892626	0.398289
14132_21_HHLA2_HHLA2	pyAxOF	Sepsis	HHLA2	Inverse variance weighted	2	-0.474126	0.199324	0.017375	-0.864801	-0.0834517	0.622429	0.421136	0.919936	0.398289
6369_82_DEAF1_DEAF1	pyAxOF	Sepsis	DEAF1	Inverse variance weighted	4	-0.340935	0.144066	0.0179563	-0.623305	-0.0585656	0.711105	0.536169	0.943116	0.408991
5708_1_LEAP2_LEAP2	pyAxOF	Sepsis	LEAP2	Inverse variance weighted	11	0.092131	0.0393067	0.0190831	0.01509	0.169172	1.09651	1.0152	1.18432	0.429425
17137_160_HBB_Beta_globin	pyAxOF	Sepsis	HBB	Inverse variance weighted	9	-0.147515	0.063003	0.0192119	-0.271001	-0.0240289	0.86285	0.762616	0.976257	0.429425
19492_5_KAAG1_KAAG1	pyAxOF	Sepsis	KAAG1	Inverse variance weighted	23	-0.0452855	0.0193543	0.019293	-0.0832198	-0.00735114	0.955725	0.920149	0.992676	0.429425
6351_55_CD79B_CD79B	pyAxOF	Sepsis	CD79B	Inverse variance weighted	3	-0.263025	0.11245	0.0193337	-0.483428	-0.0426224	0.768723	0.616666	0.958273	0.429425
8942_2_MRPL21_RM21	pyAxOF	Sepsis	MRPL21	Inverse variance weighted	4	-0.233817	0.100087	0.019484	-0.429987	-0.0376465	0.791507	0.650517	0.963053	0.430092
19197_95_ACAT1_THIL	pyAxOF	Sepsis	ACAT1	Inverse variance weighted	2	0.302305	0.129919	0.0199725	0.0476628	0.556946	1.35297	1.04882	1.74533	0.438169
2890_59_CCL28_CCL28	pyAxOF	Sepsis	CCL28	Inverse variance weighted	18	0.0818433	0.0352256	0.0201575	0.0128011	0.150885	1.08529	1.01288	1.16286	0.439533
12892_10_SYTL1_SYTL1	pyAxOF	Sepsis	SYTL1	Inverse variance weighted	3	-0.407351	0.175635	0.0203788	-0.751597	-0.0631056	0.665411	0.471613	0.938844	0.441665
4304_18_LCORL_transcription_factor_MLR1__isoform_CRA_b	pyAxOF	Sepsis	LCORL	Inverse variance weighted	2	-0.575525	0.249665	0.0211561	-1.06487	-0.0861814	0.562409	0.344773	0.917428	0.455747
12707_26_DPYSL3_DPYL3	pyAxOF	Sepsis	DPYSL3	Wald ratio	1	0.566056	0.246008	0.0213936	0.0838802	1.04823	1.76131	1.0875	2.8526	0.458104
13673_21_CCT7_TCPH	pyAxOF	Sepsis	CCT7	Inverse variance weighted	3	-0.17602	0.0766333	0.0216236	-0.326222	-0.025819	0.838601	0.721645	0.974511	0.45818
9012_1_PRPF6_PRP6	pyAxOF	Sepsis	PRPF6	Inverse variance weighted	2	-0.561405	0.244603	0.0217234	-1.04083	-0.0819834	0.570407	0.353163	0.921287	0.45818
7161_25_H6PD_G6PE	pyAxOF	Sepsis	H6PD	Inverse variance weighted	23	-0.0685173	0.029866	0.0217815	-0.127055	-0.00997993	0.933777	0.880686	0.99007	0.45818
8034_6_DRGX_DRGX	pyAxOF	Sepsis	DRGX	Inverse variance weighted	9	-0.0918348	0.0402731	0.0225897	-0.17077	-0.0128996	0.912256	0.843015	0.987183	0.470564
13509_5_SCAMP5_SCAM5	pyAxOF	Sepsis	SCAMP5	Inverse variance weighted	3	-0.507679	0.222709	0.0226334	-0.944188	-0.0711703	0.601891	0.388995	0.931303	0.470564
12781_2_TARBP2_TRBP2	pyAxOF	Sepsis	TARBP2	Inverse variance weighted	3	-0.491892	0.216378	0.0230078	-0.915992	-0.0677921	0.611468	0.400119	0.934455	0.475583
12572_236_EFS_EFS	pyAxOF	Sepsis	EFS	Inverse variance weighted	7	-0.217541	0.0960492	0.0235195	-0.405797	-0.0292844	0.804495	0.666445	0.97114	0.483366
15470_11_HEXB_Hexosaminidase_B	pyAxOF	Sepsis	HEXB	Inverse variance weighted	21	0.10843	0.0479514	0.0237439	0.0144452	0.202415	1.11453	1.01455	1.22436	0.48519
15544_25_KLK14_kallikrein_14	pyAxOF	Sepsis	KLK14	Inverse variance weighted	11	0.0979164	0.043492	0.0243624	0.0126721	0.183161	1.10287	1.01275	1.20101	0.493071
5664_57_DEFB106A_D106A	pyAxOF	Sepsis	DEFB106A	Inverse variance weighted	2	-0.313237	0.139174	0.0244054	-0.586018	-0.0404561	0.731077	0.556539	0.960351	0.493071
4407_10_MST1_MSP	pyAxOF	Sepsis	MST1	Inverse variance weighted	23	0.0365448	0.0162536	0.0245498	0.00468776	0.0684018	1.03722	1.0047	1.0708	0.493203
9830_109_VAV3_VAV3	pyAxOF	Sepsis	VAV3	Inverse variance weighted	4	-0.303016	0.135181	0.0249895	-0.567971	-0.0380621	0.738587	0.566674	0.962653	0.499232
7943_16_CUZD1_CUZD1	pyAxOF	Sepsis	CUZD1	Inverse variance weighted	5	-0.283749	0.128156	0.026822	-0.534934	-0.0325642	0.752956	0.585708	0.96796	0.532863
4990_87_GP1BA_GP1BA	pyAxOF	Sepsis	GP1BA	Inverse variance weighted	17	0.0898874	0.0407267	0.0273078	0.0100631	0.169712	1.09405	1.01011	1.18496	0.537259
7184_13_CEACAM7_CEAM7	pyAxOF	Sepsis	CEACAM7	Inverse variance weighted	6	-0.0969619	0.0439429	0.0273461	-0.18309	-0.0108338	0.907591	0.832693	0.989225	0.537259
7860_9_HERC4_HERC4	pyAxOF	Sepsis	HERC4	Inverse variance weighted	4	-0.299889	0.136227	0.0277082	-0.566893	-0.0328842	0.740901	0.567285	0.967651	0.537259
14156_33_YWHAB_14_3_3_protein_beta_alpha	pyAxOF	Sepsis	YWHAB	Inverse variance weighted	3	-0.170236	0.0774069	0.027861	-0.321954	-0.0185187	0.843466	0.724732	0.981652	0.537259
12685_57_HOMER2_HOME2	pyAxOF	Sepsis	HOMER2	Inverse variance weighted	9	-0.0750981	0.034157	0.0279055	-0.142046	-0.00815031	0.927652	0.867581	0.991883	0.537259
9979_13_AMIGO1_AMGO1	pyAxOF	Sepsis	AMIGO1	Inverse variance weighted	2	0.440785	0.200534	0.0279447	0.0477395	0.833831	1.55393	1.0489	2.30212	0.537259
15468_14_CFHR1_FHR1	pyAxOF	Sepsis	CFHR1	Inverse variance weighted	18	-0.0518742	0.0236979	0.0285988	-0.0983221	-0.00542618	0.949448	0.906357	0.994589	0.546896
11363_58_AQP4_AQP4	pyAxOF	Sepsis	AQP4	Inverse variance weighted	2	-0.300263	0.137455	0.0289295	-0.569676	-0.0308512	0.740623	0.565709	0.96962	0.548037
17843_30_PPCS_PPCS	pyAxOF	Sepsis	PPCS	Inverse variance weighted	2	-0.257276	0.117927	0.0291353	-0.488413	-0.0261387	0.773155	0.6136	0.9742	0.548037
16612_28_SDC3_SDC3	pyAxOF	Sepsis	SDC3	Inverse variance weighted	4	-0.275974	0.126601	0.0292674	-0.524112	-0.0278353	0.758833	0.592081	0.972548	0.548037
10435_2_AGA_ASPG	pyAxOF	Sepsis	AGA	Inverse variance weighted	4	-0.18882	0.086723	0.0294603	-0.358797	-0.0188425	0.827936	0.698516	0.981334	0.548037
17152_10_KIR2DS4_KI2S4	pyAxOF	Sepsis	KIR2DS4	Inverse variance weighted	5	-0.199709	0.0917751	0.0295499	-0.379588	-0.01983	0.818969	0.684143	0.980365	0.548037
12621_55_PPP2R1A_PP2AAA	pyAxOF	Sepsis	PPP2R1A	Inverse variance weighted	4	-0.146004	0.0671298	0.0296335	-0.277579	-0.0144298	0.864154	0.757616	0.985674	0.548037
15615_8_LILRB3_LIRB3	pyAxOF	Sepsis	LILRB3	Inverse variance weighted	8	0.0529168	0.0243447	0.0297313	0.00520128	0.100632	1.05434	1.00521	1.10587	0.548037
12041_33_HSPA1L_HS71L	pyAxOF	Sepsis	HSPA1L	Inverse variance weighted	8	-0.0989847	0.0456639	0.0301829	-0.188486	-0.00948353	0.905757	0.828212	0.990561	0.550176
3291_30_FCER2_CD23	pyAxOF	Sepsis	FCER2	Inverse variance weighted	21	0.0830964	0.0383615	0.0303005	0.00790783	0.158285	1.08665	1.00794	1.1715	0.550176
7223_60_S100A13_S100A13	pyAxOF	Sepsis	S100A13	Inverse variance weighted	10	0.0459686	0.0212225	0.0303089	0.00437247	0.0875647	1.04704	1.00438	1.09151	0.550176
3296_92_CNTN2_CNTN2	pyAxOF	Sepsis	CNTN2	Inverse variance weighted	14	0.0483332	0.0223771	0.0307772	0.00447411	0.0921923	1.04952	1.00448	1.09658	0.555854
6069_71_SUMF2_SUMF2	pyAxOF	Sepsis	SUMF2	Inverse variance weighted	3	-0.345507	0.160477	0.0313185	-0.660042	-0.0309724	0.707861	0.51683	0.969502	0.562789
18832_65_SAA2_SAA2	pyAxOF	Sepsis	SAA2	Inverse variance weighted	13	-0.0618282	0.0288021	0.031821	-0.11828	-0.00537596	0.940044	0.888447	0.994638	0.568015
17451_13_BCL2L11_BIM	pyAxOF	Sepsis	BCL2L11	Inverse variance weighted	2	-0.506069	0.235894	0.031927	-0.968421	-0.0437166	0.602861	0.379682	0.957225	0.568015
9229_9_CTRL_CTRL	pyAxOF	Sepsis	CTRL	Inverse variance weighted	5	-0.219575	0.102913	0.0328764	-0.421286	-0.0178648	0.80286	0.656203	0.982294	0.582009
5340_24_CASP10_Caspase_10	pyAxOF	Sepsis	CASP10	Inverse variance weighted	3	-0.397953	0.187448	0.0337531	-0.765351	-0.0305556	0.671693	0.465171	0.969906	0.594587
16823_75_APOL3_APOL3	pyAxOF	Sepsis	APOL3	Inverse variance weighted	8	-0.0995908	0.0469989	0.0340903	-0.191709	-0.00747294	0.905208	0.825547	0.992555	0.597582
5029_3_FAP_SEPR	pyAxOF	Sepsis	FAP	Inverse variance weighted	9	-0.22601	0.106995	0.0346575	-0.435721	-0.0162993	0.79771	0.646798	0.983833	0.604563
9607_39_PRR27_CD040	pyAxOF	Sepsis	PRR27	Inverse variance weighted	5	-0.208075	0.0988637	0.0353207	-0.401848	-0.0143018	0.812146	0.669083	0.9858	0.610036
13691_10_SLC5A8_SC5A8	pyAxOF	Sepsis	SLC5A8	Inverse variance weighted	24	-0.0603234	0.0286752	0.0354068	-0.116527	-0.00411993	0.94146	0.890006	0.995889	0.610036
12442_4_RHOD_RHOD	pyAxOF	Sepsis	RHOD	Inverse variance weighted	2	0.243476	0.115787	0.0354831	0.0165346	0.470418	1.27568	1.01667	1.60066	0.610036
19372_7_MDGA2_MDGA2	pyAxOF	Sepsis	MDGA2	Inverse variance weighted	21	0.0503963	0.024017	0.0358739	0.00332284	0.0974697	1.05169	1.00333	1.10238	0.61124
13514_121_RAB35_Rab_1C	pyAxOF	Sepsis	RAB35	Inverse variance weighted	6	-0.129444	0.0616952	0.035895	-0.250366	-0.00852103	0.878584	0.778516	0.991515	0.61124
11160_56_RNF122_RN122	pyAxOF	Sepsis	RNF122	Inverse variance weighted	4	-0.264581	0.126438	0.0363877	-0.512399	-0.0167617	0.767528	0.599056	0.983378	0.615613
11448_34_GALK1_GALK1	pyAxOF	Sepsis	GALK1	Inverse variance weighted	2	-0.532962	0.25484	0.0364961	-1.03245	-0.033475	0.586864	0.356134	0.967079	0.615613
19111_10_UBE2M_UBC12	pyAxOF	Sepsis	UBE2M	Inverse variance weighted	2	-0.37777	0.180907	0.0367801	-0.732348	-0.0231916	0.685388	0.480779	0.977075	0.617492
15503_15_LEFTY2_Lefty_A	pyAxOF	Sepsis	LEFTY2	Inverse variance weighted	11	-0.11782	0.0564968	0.0370304	-0.228554	-0.00708635	0.888856	0.795684	0.992939	0.618788
10762_2_KLRG2_KLRG2	pyAxOF	Sepsis	KLRG2	Inverse variance weighted	4	0.125361	0.0603468	0.03777	0.00708122	0.243641	1.13356	1.00711	1.27589	0.626458
17764_108_RHOC_RHOC	pyAxOF	Sepsis	RHOC	Inverse variance weighted	8	-0.139802	0.0673228	0.0378398	-0.271754	-0.00784892	0.869531	0.762041	0.992182	0.626458
12556_7_UBE2C_UBE2C	pyAxOF	Sepsis	UBE2C	Inverse variance weighted	3	-0.258491	0.124642	0.0380925	-0.50279	-0.0141916	0.772216	0.604841	0.985909	0.627736
8086_49_ITM2B_ITM2B	pyAxOF	Sepsis	ITM2B	Inverse variance weighted	19	-0.0809926	0.0393238	0.0394336	-0.158067	-0.00391797	0.9222	0.853792	0.99609	0.646855
8962_48_RPS6KB1_KS6B1	pyAxOF	Sepsis	RPS6KB1	Inverse variance weighted	4	-0.124191	0.0604659	0.0399845	-0.242704	-0.00567827	0.883211	0.784503	0.994338	0.652104
11242_33_TGM1_TGM1	pyAxOF	Sepsis	TGM1	Inverse variance weighted	3	0.349142	0.170103	0.0401182	0.0157396	0.682544	1.41785	1.01586	1.97891	0.652104
9297_12_B3GNT8_B3GN8	pyAxOF	Sepsis	B3GNT8	Inverse variance weighted	11	-0.0837083	0.0409111	0.0407463	-0.163894	-0.00352253	0.919699	0.848832	0.996484	0.653332
19637_9_CRH_CRH	pyAxOF	Sepsis	CRH	Inverse variance weighted	4	0.531179	0.259765	0.04087	0.0220401	1.04032	1.70094	1.02228	2.83011	0.653332
8274_64_STX7_Syntaxin_7	pyAxOF	Sepsis	STX7	Wald ratio	1	0.219722	0.107537	0.0410311	0.0089488	0.430494	1.24573	1.00899	1.53802	0.653332
10917_40_GNGT2_GBGT2	pyAxOF	Sepsis	GNGT2	Wald ratio	1	0.612029	0.299752	0.0411728	0.0245153	1.19954	1.84417	1.02482	3.3186	0.653332
12501_10_TBCA_TBCA	pyAxOF	Sepsis	TBCA	Inverse variance weighted	9	0.0489781	0.0240054	0.0413212	0.00192745	0.0960288	1.0502	1.00193	1.10079	0.653332
2797_56_APOB_Apo_B	pyAxOF	Sepsis	APOB	Inverse variance weighted	16	-0.0672957	0.0329863	0.0413393	-0.131949	-0.00264254	0.934919	0.876386	0.997361	0.653332
8429_16_AXIN2_AXIN2	pyAxOF	Sepsis	AXIN2	Inverse variance weighted	9	0.0818445	0.040177	0.0416402	0.00309758	0.160591	1.08529	1.0031	1.17421	0.653332
5630_48_CD300A_CM35H	pyAxOF	Sepsis	CD300A	Inverse variance weighted	20	-0.0402445	0.0197573	0.0416554	-0.0789687	-0.00152025	0.960555	0.924069	0.998481	0.653332
5542_22_NRP1_NRP1	pyAxOF	Sepsis	NRP1	Inverse variance weighted	14	-0.0661187	0.0325547	0.042255	-0.129926	-0.00231137	0.93602	0.87816	0.997691	0.654143
15363_32_APOA5_Apo_A_V	pyAxOF	Sepsis	APOA5	Inverse variance weighted	15	0.118084	0.0581471	0.042278	0.00411525	0.232052	1.12534	1.00412	1.26119	0.654143
4342_10_ICAM1_sICAM_1	pyAxOF	Sepsis	ICAM1	Inverse variance weighted	9	0.0589522	0.0290377	0.0423366	0.00203833	0.115866	1.06072	1.00204	1.12285	0.654143
11173_29_MILR1_MILR1	pyAxOF	Sepsis	MILR1	Inverse variance weighted	4	0.211975	0.104538	0.0425871	0.00708108	0.416869	1.23612	1.00711	1.5172	0.654143
13943_38_DPY30_DPY30	pyAxOF	Sepsis	DPY30	Inverse variance weighted	6	-0.27334	0.134823	0.0426217	-0.537594	-0.00908681	0.760834	0.584152	0.990954	0.654143
7999_23_ENTPD1_CD39	pyAxOF	Sepsis	ENTPD1	Inverse variance weighted	14	-0.105788	0.0522967	0.043089	-0.20829	-0.00328664	0.899615	0.811972	0.996719	0.655759
9360_33_EDIL3_EDIL3	pyAxOF	Sepsis	EDIL3	Inverse variance weighted	7	-0.15828	0.07833	0.0433131	-0.311806	-0.00475289	0.853611	0.732123	0.995258	0.655759
5581_28_FGL1_FGL1	pyAxOF	Sepsis	FGL1	Inverse variance weighted	8	0.0872299	0.0431781	0.0433592	0.00260077	0.171859	1.09115	1.0026	1.18751	0.655759
8305_18_SULF2_SULF2	pyAxOF	Sepsis	SULF2	Inverse variance weighted	3	-0.145926	0.0722673	0.0434606	-0.28757	-0.00428231	0.864222	0.750084	0.995727	0.655759
19207_119_ADK_ADK	pyAxOF	Sepsis	ADK	Inverse variance weighted	5	-0.188205	0.0933087	0.0436946	-0.37109	-0.00531941	0.828445	0.689982	0.994695	0.656521
11556_19_ARFGAP1_ARFG1	pyAxOF	Sepsis	ARFGAP1	Inverse variance weighted	6	-0.16493	0.0820835	0.0445054	-0.325814	-0.00404667	0.847953	0.72194	0.995962	0.665905
9212_22_CTSF_CATF	pyAxOF	Sepsis	CTSF	Inverse variance weighted	17	0.0920077	0.0459527	0.0452605	0.00194037	0.182075	1.09637	1.00194	1.1997	0.674138
10842_7_GCNT4_GCNT4	pyAxOF	Sepsis	GCNT4	Inverse variance weighted	4	-0.290799	0.145405	0.0455082	-0.575793	-0.00580548	0.747666	0.562259	0.994211	0.674138
13093_6_SECTM1_SECTM1	pyAxOF	Sepsis	SECTM1	Inverse variance weighted	8	-0.0951457	0.0476429	0.0458187	-0.188526	-0.00176561	0.90924	0.828179	0.998236	0.674138
10499_1_TMEM106A_T106A	pyAxOF	Sepsis	TMEM106A	Inverse variance weighted	6	-0.145624	0.0729632	0.0459503	-0.288631	-0.00261567	0.864483	0.749288	0.997388	0.674138
16828_8_COL6A1_Collagen_a1_VI_	pyAxOF	Sepsis	COL6A1	Inverse variance weighted	10	-0.054507	0.0273162	0.0459982	-0.108047	-0.000967259	0.946952	0.897586	0.999033	0.674138
14337_1_TRAPPC3_TPPC3	pyAxOF	Sepsis	TRAPPC3	Inverse variance weighted	7	-0.138893	0.0697483	0.0464435	-0.275599	-0.00218596	0.870321	0.759117	0.997816	0.677885
11257_1_QDPR_DHPR	pyAxOF	Sepsis	QDPR	Inverse variance weighted	5	0.0702835	0.0354041	0.0471245	0.000891469	0.139675	1.07281	1.00089	1.1499	0.685029
12560_9_NT5C_NT5C	pyAxOF	Sepsis	NT5C	Inverse variance weighted	2	0.131751	0.0664354	0.0473506	0.00153804	0.261965	1.14082	1.00154	1.29948	0.685529
11293_14_LRRN1_LRRN1	pyAxOF	Sepsis	LRRN1	Inverse variance weighted	9	-0.0576018	0.0290972	0.0477442	-0.114632	-0.000571407	0.944026	0.891694	0.999429	0.686302
18198_51_HBQ1_HBAT	pyAxOF	Sepsis	HBQ1	Inverse variance weighted	7	-0.164366	0.0830448	0.0477878	-0.327134	-0.00159865	0.848431	0.720987	0.998403	0.686302
7163_26_LACRT_lacritin	pyAxOF	Sepsis	LACRT	Inverse variance weighted	12	0.0568845	0.0288213	0.048416	0.00039482	0.113374	1.05853	1.00039	1.12005	0.692542
9759_13_IDO1_INDO	pyAxOF	Sepsis	IDO1	Inverse variance weighted	5	-0.191007	0.0972686	0.0495639	-0.381654	-0.000360746	0.826127	0.682731	0.999639	0.705287
10342_55_PIAS4_PIAS4	pyAxOF	Sepsis	PIAS4	Inverse variance weighted	2	-0.366092	0.186541	0.0497014	-0.731712	-0.000470942	0.693439	0.481084	0.999529	0.705287

## Sheet: Table S3
id.exposure	outcome	exposure	method	nsnp	b	se	pval	lo_ci	up_ci	or	or_lci95	or_uci95	FDR	rg	rg_se	rg_p-LDSC	Pval-UKBioank	egger_intercept	se	pval for pleiotropy	Q	Q_df	pval for heterogeneity
4337_49_CRP_CRP	Sepsis	CRP	Inverse variance weighted	15	0.164638	0.0483163	0.000655584	0.0699384	0.259338	1.17897	1.07244	1.29607	0.0749103	0.548141	0.143364	0.000131617	0.572611	-0.0136227	0.0119126	0.27343	28.2044	14	0.0133646
11218_84_TPMT_TPMT	Sepsis	TPMT	Inverse variance weighted	9	-0.228407	0.068335	0.000830373	-0.362344	-0.0944708	0.7958	0.696043	0.909854	0.0824837	0.115004	0.162164	0.478211	0.996797	-0.0122486	0.010318	0.273902	11.0473	8	0.199034
9767_22_RIPPLY1_RIPP1	Sepsis	RIPPLY1	Inverse variance weighted	2	-0.884314	0.323133	0.00620609	-1.51765	-0.250974	0.412997	0.219225	0.778043	0.198152	0.0742026	0.207072	0.720088	0.0107355	NA	NA	NA	1.42466	1	0.232637
18307_71_PPA2_PPase_2	Sepsis	PPA2	Inverse variance weighted	4	-0.34099	0.122606	0.0054159	-0.581297	-0.100683	0.711066	0.559173	0.904219	0.18445	0.127316	0.206862	0.53825	0.291033	-0.00225574	0.0373583	0.957343	4.26227	3	0.234501
3005_5_PTPN1_PTP_1B	Sepsis	PTPN1	Inverse variance weighted	2	-0.704465	0.194909	0.000301138	-1.08649	-0.322442	0.494373	0.337399	0.724378	0.0598261	-0.0124574	0.269519	0.963134	0.105819	NA	NA	NA	1.35541	1	0.244335
7981_230_B3GALT6_B3GT6	Sepsis	B3GALT6	Inverse variance weighted	2	-0.861256	0.289148	0.00289566	-1.42799	-0.294527	0.422631	0.239791	0.744884	0.161795	-0.0461018	0.196338	0.814357	0.336577	NA	NA	NA	1.22514	1	0.268355
13573_5_ARPC3_p21_ARC	Sepsis	ARPC3	Inverse variance weighted	2	-0.705786	0.236056	0.00279063	-1.16846	-0.243116	0.493721	0.310847	0.784181	0.160458	-0.00159996	0.28084	0.995454	0.195907	NA	NA	NA	1.21682	1	0.269986
17746_77_FIS1_FIS1	Sepsis	FIS1	Inverse variance weighted	2	-0.466357	0.150582	0.00195464	-0.761497	-0.171217	0.627283	0.466967	0.842639	0.139796	0.0659698	0.208885	0.75214	0.546986	NA	NA	NA	1.16235	1	0.28098
15402_2_ID1_ID_1	Sepsis	ID1	Inverse variance weighted	2	-0.782398	0.235911	0.00091154	-1.24478	-0.320012	0.457308	0.288003	0.72614	0.0880991	-0.0339692	0.32525	0.91682	0.0152119	NA	NA	NA	1.12724	1	0.288364
12355_223_MRRF_RRFM	Sepsis	MRRF	Inverse variance weighted	2	-0.730981	0.233561	0.00174969	-1.18876	-0.273202	0.481436	0.304599	0.760939	0.133125	0.184683	0.284302	0.51595	0.198107	NA	NA	NA	1.12037	1	0.289838
7803_4_CHST1_CHST1	Sepsis	CHST1	Inverse variance weighted	2	-0.72136	0.260264	0.00557741	-1.23148	-0.211242	0.486091	0.291861	0.809578	0.187387	0.0735937	0.205431	0.720164	0.266486	NA	NA	NA	1.03174	1	0.30975
10425_3_B4GALT5_B4GT5	Sepsis	B4GALT5	Inverse variance weighted	2	-0.624523	0.224043	0.00531136	-1.06365	-0.185399	0.535517	0.345195	0.830773	0.18445	0.116199	0.224416	0.604611	0.266948	NA	NA	NA	1.02136	1	0.312197
12669_30_HECW1_HECW1	Sepsis	HECW1	Inverse variance weighted	2	-0.634743	0.226032	0.00498192	-1.07777	-0.19172	0.530072	0.340355	0.825538	0.17952	0.0173724	0.212984	0.934992	0.267556	NA	NA	NA	1.00806	1	0.315369
11542_11_TMEM230_TM230	Sepsis	TMEM230	Inverse variance weighted	2	-0.590295	0.209239	0.00478513	-1.0004	-0.180187	0.554164	0.367731	0.835114	0.17952	-0.132144	0.249077	0.595742	0.931678	NA	NA	NA	0.998669	1	0.317633
19614_8_TCN1_Holo_TC_I	Sepsis	TCN1	Inverse variance weighted	17	0.0942863	0.0320386	0.00325156	0.0314907	0.157082	1.09887	1.03199	1.17009	0.163621	0.260312	0.134682	0.0532627	0.641032	-0.0131612	0.00823697	0.130931	18.0249	16	0.322439
3520_58_TGFB3_TGF_b3	Sepsis	TGFB3	Inverse variance weighted	3	-0.331015	0.119723	0.00569498	-0.565671	-0.0963582	0.718195	0.567979	0.908139	0.187387	0.221438	0.190751	0.245692	0.452886	-0.0570591	0.0393879	0.384637	2.24052	2	0.326195
17387_27_NFKBIB_IKB_beta	Sepsis	NFKBIB	Inverse variance weighted	2	-0.496189	0.16779	0.00310439	-0.825057	-0.167321	0.608847	0.43821	0.845928	0.163621	-0.0514686	0.221064	0.815899	0.0343388	NA	NA	NA	0.947965	1	0.330238
11407_57_PLSCR3_PLS3	Sepsis	PLSCR3	Inverse variance weighted	2	-0.554069	0.18068	0.00216522	-0.908201	-0.199937	0.574607	0.403249	0.818783	0.150354	0.0190705	0.211886	0.928285	0.0239881	NA	NA	NA	0.92035	1	0.337383
10085_25_STAR_STAR	Sepsis	STAR	Inverse variance weighted	4	-0.306894	0.108658	0.00473682	-0.519863	-0.0939246	0.735729	0.594602	0.910351	0.17952	0.244049	0.208948	0.24281	0.1634	0.0258904	0.0318621	0.501804	3.36858	3	0.338212
4995_16_HPGD_HPG_	Sepsis	HPGD	Inverse variance weighted	4	-0.367546	0.102154	0.000320717	-0.567767	-0.167324	0.692432	0.56679	0.845925	0.0603624	0.208143	0.29068	0.473958	0.112243	-0.0219031	0.0210968	0.408217	3.28968	3	0.349082
7881_244_PARP16_PAR16	Sepsis	PARP16	Inverse variance weighted	5	-0.258361	0.0907354	0.00440764	-0.436202	-0.0805196	0.772316	0.646487	0.922637	0.17952	0.21975	0.26363	0.404533	0.232927	0.033552	0.0250069	0.272209	4.4157	4	0.352661
12577_100_FEN1_FLAP_endonuclease_1	Sepsis	FEN1	Inverse variance weighted	3	-0.598	0.202855	0.00319914	-0.995595	-0.200405	0.54991	0.369503	0.818399	0.163621	0.0947631	0.261034	0.716582	0.00180981	-0.0177988	0.101461	0.889446	2.00735	2	0.36653
6578_29_TNMD_TNMD	Sepsis	TNMD	Inverse variance weighted	3	-0.381351	0.139501	0.00626329	-0.654773	-0.107928	0.682938	0.51956	0.897692	0.198208	0.272294	0.227679	0.231714	0.144604	0.0846554	0.499805	0.893185	1.95228	2	0.376762
8633_18_RNF128_RN128	Sepsis	RNF128	Inverse variance weighted	3	-0.267232	0.0891681	0.00272702	-0.442001	-0.0924622	0.765496	0.642749	0.911684	0.159866	0.0178384	0.272963	0.947895	0.0351028	-0.0614552	0.0595155	0.489793	1.90008	2	0.386725
8535_102_DMKN_Dermokine	Sepsis	DMKN	Inverse variance weighted	2	-0.359854	0.130686	0.00589476	-0.615998	-0.103709	0.697778	0.540102	0.901487	0.191633	0.168614	0.224432	0.452477	0.38298	NA	NA	NA	0.744154	1	0.388333
7797_11_CCDC167_CC167	Sepsis	CCDC167	Inverse variance weighted	2	-0.416513	0.138953	0.00272196	-0.688861	-0.144165	0.659342	0.502148	0.865745	0.159866	-0.0483422	0.219607	0.825769	0.0359622	NA	NA	NA	0.731	1	0.392559
17778_19_RAB32_RAB32	Sepsis	RAB32	Inverse variance weighted	2	-0.892908	0.313161	0.00435437	-1.5067	-0.279113	0.409463	0.22164	0.756454	0.17952	-0.0314218	0.254802	0.901855	0.368818	NA	NA	NA	0.724915	1	0.394537
11179_7_TSSK1B_TSSK1	Sepsis	TSSK1B	Inverse variance weighted	2	0.627873	0.185641	0.000719094	0.264017	0.991729	1.87362	1.30215	2.69589	0.0777594	0.398055	0.327469	0.224157	0.361308	NA	NA	NA	0.722324	1	0.395383
12683_156_DPYSL5_DPYL5	Sepsis	DPYSL5	Inverse variance weighted	2	-0.516249	0.170938	0.00252699	-0.851289	-0.18121	0.596755	0.426865	0.83426	0.153161	0.417312	0.203168	0.0399736	0.0352396	NA	NA	NA	0.702336	1	0.402
18405_117_AP1S2_AP1S2	Sepsis	AP1S2	Inverse variance weighted	2	-0.463765	0.16272	0.00437093	-0.782697	-0.144833	0.628911	0.457171	0.865167	0.17952	0.125699	0.24727	0.611209	0.115614	NA	NA	NA	0.688985	1	0.40651
8653_132_DNAJC4_DNJC4	Sepsis	DNAJC4	Inverse variance weighted	5	-0.245058	0.0872956	0.00499702	-0.416158	-0.0739591	0.782659	0.659576	0.92871	0.17952	0.248849	0.235639	0.290941	0.852215	0.00828332	0.0219647	0.731181	3.91818	4	0.417192
17325_10_GUK1_KGUA	Sepsis	GUK1	Inverse variance weighted	7	-0.202939	0.0603146	0.00076633	-0.321156	-0.0847226	0.816328	0.72531	0.918767	0.078297	0.25313	0.260099	0.330451	0.188831	-0.00387999	0.018024	0.838064	6.05373	6	0.417199
12826_5_SLC5A5_SC5A5	Sepsis	SLC5A5	Inverse variance weighted	3	0.367501	0.111378	0.000968336	0.149199	0.585803	1.44412	1.1609	1.79643	0.0887889	0.162016	0.172874	0.348661	0.888378	-0.00324048	0.0341479	0.939768	1.67521	2	0.432747
14024_196_EDA_EDA	Sepsis	EDA	Inverse variance weighted	5	-0.235195	0.0829115	0.00455821	-0.397702	-0.0726887	0.790416	0.671862	0.92989	0.17952	0.0958672	0.241649	0.691574	0.0254413	0.00926528	0.0331968	0.798302	3.75367	4	0.440368
12957_62_UQCRB_UCR6	Sepsis	UQCRB	Inverse variance weighted	2	-0.315887	0.104546	0.00251526	-0.520798	-0.110976	0.729142	0.594046	0.89496	0.153161	0.00220958	0.223334	0.992106	0.0517304	NA	NA	NA	0.586602	1	0.443736
15460_9_DPP4_CD26	Sepsis	DPP4	Inverse variance weighted	3	-0.352674	0.125744	0.0050363	-0.599132	-0.106216	0.702806	0.549288	0.89923	0.17952	-0.0757252	0.212784	0.721932	0.011631	0.0667399	0.114055	0.662952	1.55888	2	0.458664
7225_51_MMGT1_MMGT1	Sepsis	MMGT1	Inverse variance weighted	2	-0.481627	0.158136	0.00232171	-0.791573	-0.171681	0.617777	0.453132	0.842248	0.150354	0.147832	0.268031	0.581259	0.0524784	NA	NA	NA	0.547247	1	0.459445
9107_59_ARMC10_ARM10	Sepsis	ARMC10	Inverse variance weighted	2	-0.513486	0.156225	0.00101317	-0.819686	-0.207286	0.598406	0.44057	0.812787	0.0905775	0.051845	0.299617	0.862622	0.0068888	NA	NA	NA	0.516906	1	0.472164
19579_5_DEFA1_HNP_1	Sepsis	DEFA1	Inverse variance weighted	5	-0.254052	0.0884546	0.00407737	-0.427423	-0.0806806	0.775652	0.652188	0.922488	0.17952	0.139675	0.224634	0.534082	0.766854	-0.0382059	0.0273286	0.25654	3.53299	4	0.472879
6411_58_DEFB135_DB135	Sepsis	DEFB135	Inverse variance weighted	5	-0.285368	0.0773157	0.000223425	-0.436907	-0.133829	0.751738	0.646032	0.87474	0.0469981	0.198278	0.238957	0.406671	0.0102026	-0.0291609	0.0211563	0.2619	3.48959	4	0.479463
8905_20_KCNMB3_KCMB3	Sepsis	KCNMB3	Inverse variance weighted	15	-0.105671	0.0362745	0.00357856	-0.176769	-0.0345734	0.89972	0.837973	0.966017	0.164063	0.228393	0.161239	0.156633	0.232296	-0.0107235	0.0133694	0.436913	13.5699	14	0.482224
13268_45_WNT5A_WNT5A	Sepsis	WNT5A	Inverse variance weighted	18	-0.151064	0.0387277	9.59e-05	-0.22697	-0.075158	0.859792	0.796944	0.927597	0.0255362	0.257084	0.159062	0.10604	0.671676	0.0146071	0.0165949	0.39177	16.5325	17	0.486447
12540_25_RHOG_RHOG	Sepsis	RHOG	Inverse variance weighted	2	-0.644711	0.18744	0.000582677	-1.01209	-0.277328	0.524814	0.363457	0.757806	0.0749103	0.27548	0.218123	0.206605	0.887166	NA	NA	NA	0.4828	1	0.487157
14249_68_MID2_TRIM1	Sepsis	MID2	Inverse variance weighted	2	-0.424606	0.13933	0.00230773	-0.697694	-0.151518	0.654027	0.497732	0.859402	0.150354	0.10367	0.202435	0.608569	0.0680397	NA	NA	NA	0.470588	1	0.492717
8748_45_CD74_HG2A	Sepsis	CD74	Inverse variance weighted	2	-0.561374	0.178456	0.00165671	-0.911147	-0.211601	0.570425	0.402063	0.809288	0.128792	0.245423	0.259558	0.344384	0.0124838	NA	NA	NA	0.451654	1	0.501551
8681_93_PGRMC2_PGRC2	Sepsis	PGRMC2	Inverse variance weighted	6	-0.234348	0.0821431	0.00433184	-0.395349	-0.0733479	0.791086	0.673445	0.929278	0.17952	0.230158	0.261106	0.378062	0.142325	0.0157435	0.0264924	0.584316	4.3245	5	0.503702
10064_12_RBBP9_RBBP9	Sepsis	RBBP9	Inverse variance weighted	4	-0.326762	0.100169	0.00110581	-0.523092	-0.130432	0.721255	0.592685	0.877716	0.0964482	0.177222	0.200743	0.377328	0.682835	0.0323181	0.0400726	0.504617	2.30646	3	0.511285
8067_21_KCNE3_KCNE3	Sepsis	KCNE3	Inverse variance weighted	3	-0.394312	0.140085	0.00488057	-0.668878	-0.119746	0.674144	0.512283	0.887146	0.17952	-0.0345342	0.254783	0.892182	0.0384116	0.0224596	0.149001	0.904756	1.32901	2	0.514528
13452_113_SMIM13_SIM13	Sepsis	SMIM13	Inverse variance weighted	3	-0.623772	0.224115	0.00538144	-1.06304	-0.184507	0.535919	0.345405	0.831514	0.18445	0.123092	0.214966	0.566908	0.19469	-0.109634	0.134855	0.56544	1.32548	2	0.515438
7854_38_NCR3LG1_NR3L1	Sepsis	NCR3LG1	Inverse variance weighted	3	-0.661765	0.155177	2e-05	-0.965913	-0.357618	0.51594	0.380636	0.699341	0.0102317	0.133307	0.270719	0.622423	0.119671	0.0133936	0.0580112	0.855549	1.28415	2	0.5262
6324_11_DNASE1L2_DNSL2	Sepsis	DNASE1L2	Inverse variance weighted	3	-0.396204	0.12973	0.00225771	-0.650476	-0.141932	0.672869	0.521798	0.86768	0.150354	0.477625	0.157366	0.00240446	0.138154	0.0536482	0.0543784	0.504303	1.24815	2	0.535756
11137_43_CSF2RB_IL3RB	Sepsis	CSF2RB	Inverse variance weighted	3	-0.410179	0.104943	9.28313e-05	-0.615867	-0.204492	0.663531	0.540172	0.815061	0.0255362	0.0490708	0.183354	0.788985	0.671676	-0.0373453	0.0369589	0.496689	1.17259	2	0.556385
19635_69_FGL2_FGL2	Sepsis	FGL2	Inverse variance weighted	4	-0.285247	0.0960193	0.00297094	-0.473445	-0.0970495	0.751828	0.622853	0.907511	0.163448	0.133734	0.231656	0.56374	0.0728044	-0.0142581	0.0360392	0.730592	1.937	3	0.585584
8268_98_HS3ST3A1_HS3SA	Sepsis	HS3ST3A1	Inverse variance weighted	2	0.371459	0.129676	0.00417629	0.117295	0.625623	1.44985	1.12445	1.86941	0.17952	0.14409	0.240102	0.548427	0.822206	NA	NA	NA	0.295753	1	0.586557
18179_56_SMS_SPSY	Sepsis	SMS	Inverse variance weighted	2	-0.599154	0.188569	0.00148619	-0.96875	-0.229558	0.549276	0.379557	0.794885	0.120787	0.0120277	0.243205	0.960557	0.123522	NA	NA	NA	0.25163	1	0.615929
13587_10_RACGAP1_RGAP1	Sepsis	RACGAP1	Inverse variance weighted	12	0.105621	0.0274942	0.000122244	0.0517327	0.15951	1.1114	1.05309	1.17294	0.0273214	0.0963231	0.142568	0.499275	0.00965382	-0.00141923	0.0106677	0.896801	8.97747	11	0.623972
16312_45_CDH6_Cadherin_6	Sepsis	CDH6	Inverse variance weighted	4	-0.299901	0.0967674	0.00194049	-0.489565	-0.110237	0.740892	0.612893	0.895622	0.139796	-0.122701	0.258906	0.635556	0.0890914	0.00324085	0.0297961	0.923316	1.75077	3	0.625706
8484_24_LEP_Leptin	Sepsis	LEP	Inverse variance weighted	3	0.326506	0.118133	0.00571173	0.0949656	0.558047	1.38612	1.09962	1.74726	0.187387	0.561948	0.125283	7.27725e-06	0.614706	-0.0103843	0.0648343	0.898894	0.927689	2	0.628861
3413_50_BCL2A1_BFL1	Sepsis	BCL2A1	Inverse variance weighted	4	-0.450182	0.103092	1.26e-05	-0.652243	-0.248121	0.637512	0.520876	0.780266	0.00968694	0.0186799	0.195057	0.923706	0.509366	-0.0276716	0.0231087	0.353803	1.73113	3	0.630035
4964_67_ERAP1_ARTS1	Sepsis	ERAP1	Inverse variance weighted	17	0.0739604	0.0237776	0.00186765	0.0273563	0.120565	1.07676	1.02773	1.12813	0.13914	0.24554	0.113765	0.0309036	0.495634	4.8871e-05	0.00568466	0.993254	13.5505	16	0.632159
19506_6_GLYAT_GLYAT	Sepsis	GLYAT	Inverse variance weighted	3	-0.607733	0.149164	4.61595e-05	-0.900094	-0.315372	0.544584	0.406531	0.729517	0.0198736	0.282581	0.260902	0.278767	0.119671	-0.0511318	0.12175	0.746876	0.909305	2	0.634668
3030_3_CLEC4M_DC_SIGNR	Sepsis	CLEC4M	Inverse variance weighted	4	-0.273691	0.0864836	0.00155266	-0.443199	-0.104183	0.760567	0.64198	0.90106	0.123385	0.100765	0.247751	0.684215	0.13047	0.00396206	0.0335038	0.916671	1.55059	3	0.670645
17725_37_USH1C_USH1C	Sepsis	USH1C	Inverse variance weighted	4	-0.303694	0.109153	0.00539788	-0.517634	-0.0897541	0.738087	0.595929	0.914156	0.18445	-0.0318277	0.227497	0.888736	0.00297639	0.0138662	0.0641401	0.848889	1.54757	3	0.671337
12730_3_NDC80_KNTC2	Sepsis	NDC80	Inverse variance weighted	4	-0.269111	0.0918512	0.00339113	-0.449139	-0.0890829	0.764058	0.638177	0.91477	0.163621	0.122667	0.18997	0.518462	0.159602	0.0239723	0.0213965	0.379026	1.52503	3	0.676506
16324_38_TLR1_TLR1	Sepsis	TLR1	Inverse variance weighted	5	-0.315939	0.072611	1.35444e-05	-0.458257	-0.173622	0.729104	0.632385	0.840615	0.00968694	0.0573708	0.243462	0.813707	0.143815	-0.0331143	0.0480315	0.540093	2.2857	4	0.683374
12417_46_TPRKB_TPRKB	Sepsis	TPRKB	Inverse variance weighted	7	-0.241404	0.0795112	0.00239659	-0.397246	-0.0855621	0.785524	0.672169	0.917996	0.150354	0.120762	0.211029	0.56715	0.0862164	-0.0229379	0.0225312	0.355359	3.78698	6	0.705477
9040_144_EPDR1_EPDR1	Sepsis	EPDR1	Inverse variance weighted	2	-0.623178	0.18321	0.000670339	-0.982271	-0.264085	0.536238	0.37446	0.767908	0.0749103	0.144473	0.250833	0.564633	0.132253	NA	NA	NA	0.140366	1	0.707918
8918_64_PTK2B_FAK2	Sepsis	PTK2B	Inverse variance weighted	6	-0.197888	0.0650766	0.00235911	-0.325438	-0.070338	0.820462	0.722211	0.932079	0.150354	0.18796	0.209166	0.368859	0.5133	-0.0226027	0.0161733	0.234786	1.36816	3	0.713014
10761_5_TMED2_TMED2	Sepsis	TMED2	Inverse variance weighted	3	-0.541725	0.133576	5.00174e-05	-0.803535	-0.279915	0.581744	0.447744	0.755848	0.0198736	0.11347	0.20628	0.582265	0.0136063	-0.0363325	0.0474949	0.584276	0.675181	2	0.713487
14122_132_ZNRF3_ZNRF3	Sepsis	ZNRF3	Inverse variance weighted	2	-0.728834	0.213451	0.000638936	-1.1472	-0.31047	0.482471	0.317525	0.733103	0.0749103	-0.0944508	0.241283	0.695463	0.00103683	NA	NA	NA	0.107119	1	0.743448
13634_209_PIR_PIR	Sepsis	PIR	Inverse variance weighted	5	-0.0976099	0.0347977	0.00503068	-0.165813	-0.0294063	0.907003	0.847204	0.971022	0.17952	0.555953	0.386145	0.149938	0.937999	-0.00394908	0.00988091	0.716156	1.8672	4	0.760167
13744_37_IL3RA_IL_3_Ra	Sepsis	IL3RA	Inverse variance weighted	14	-0.0857503	0.0287178	0.00282686	-0.142037	-0.0294634	0.917823	0.867589	0.970966	0.160458	0.196836	0.415297	0.635526	0.0898273	-0.006922	0.00967271	0.487917	9.06747	13	0.767829
4479_14_SERPING1_C1_Esterase_Inhibitor	Sepsis	SERPING1	Inverse variance weighted	14	0.0923195	0.0279319	0.000949193	0.0375731	0.147066	1.09672	1.03829	1.15843	0.0887889	-0.15436	0.145866	0.289947	0.603849	-0.0108341	0.0078776	0.194167	8.76962	13	0.790112
5963_9_DMKN_Dermokine	Sepsis	DMKN	Inverse variance weighted	9	-0.13933	0.0360808	0.000112642	-0.210048	-0.0686117	0.869941	0.810545	0.933689	0.0268538	-0.147773	0.204128	0.469111	0.9334	0.0115635	0.0116016	0.352101	4.48061	8	0.81137
16887_29_PTRH2_PTH2	Sepsis	PTRH2	Inverse variance weighted	2	-0.554508	0.141288	8.68502e-05	-0.831433	-0.277584	0.574355	0.435425	0.757612	0.0255362	0.177415	0.257219	0.490357	0.237196	NA	NA	NA	0.0473668	1	0.82771
5724_58_SBSN_SBSN	Sepsis	SBSN	Inverse variance weighted	2	0.830732	0.296217	0.00503991	0.250147	1.41132	2.295	1.28421	4.10136	0.17952	-0.118172	0.291543	0.685232	0.0217399	NA	NA	NA	0.0452534	1	0.831539
8048_9_FTMT_FTMT	Sepsis	FTMT	Inverse variance weighted	9	-0.0900211	0.0327847	0.00603581	-0.154279	-0.0257632	0.913912	0.857033	0.974566	0.194451	0.295767	0.181513	0.103218	0.526989	0.00335534	0.0103371	0.754975	4.11417	8	0.846678
7766_25_ZP4_ZP4	Sepsis	ZP4	Inverse variance weighted	4	-0.341072	0.101071	0.000739324	-0.539172	-0.142972	0.711008	0.583231	0.866778	0.0777594	0.23151	0.216215	0.284286	0.338425	-0.0171762	0.0267883	0.587073	0.796026	3	0.850417
2558_51_POMC_b_Endorphin	Sepsis	POMC	Inverse variance weighted	5	-0.176269	0.0637017	0.00565575	-0.301124	-0.0514136	0.838392	0.739986	0.949886	0.187387	-0.162851	0.22556	0.470302	0.683313	-0.0286196	0.0387908	0.514111	1.28972	4	0.863117
7863_50_PGRMC1_PGRC1	Sepsis	PGRMC1	Inverse variance weighted	3	-0.445512	0.146114	0.00229546	-0.731895	-0.159129	0.640496	0.480997	0.852886	0.150354	0.305571	0.233165	0.190014	0.715737	-0.04516	0.0896017	0.702795	0.285522	2	0.866961
14192_31_PDCL2_PDCL2	Sepsis	PDCL2	Inverse variance weighted	2	-0.655712	0.168535	9.99738e-05	-0.986041	-0.325383	0.519072	0.373051	0.722251	0.0255362	-0.0957474	0.223755	0.668715	0.148546	NA	NA	NA	0.0210457	1	0.884655
12658_72_PANK3_PANK3	Sepsis	PANK3	Inverse variance weighted	2	-0.535658	0.155069	0.000551708	-0.839594	-0.231721	0.585284	0.431886	0.793167	0.0749103	0.165914	0.217987	0.446586	0.970393	NA	NA	NA	0.0188618	1	0.890763
7950_142_BTNL9_BTNL9	Sepsis	BTNL9	Inverse variance weighted	2	-0.770581	0.160327	1.53741e-06	-1.08482	-0.45634	0.462744	0.337962	0.633598	0.00549776	0.249678	0.247596	0.313257	0.153965	NA	NA	NA	0.0170432	1	0.896132
17760_128_WDR5_WDR5	Sepsis	WDR5	Inverse variance weighted	3	-0.601572	0.153844	9.21887e-05	-0.903106	-0.300039	0.547949	0.405309	0.74079	0.0255362	0.313206	0.190819	0.10072	0.0668545	-0.126498	0.307071	0.751231	0.182721	2	0.912689
16809_1_NME4_NDKM	Sepsis	NME4	Inverse variance weighted	4	0.211216	0.0753661	0.00507034	0.0634983	0.358933	1.23518	1.06556	1.4318	0.17952	0.126151	0.233742	0.589404	0.209575	0.0128512	0.0248745	0.65686	0.526839	3	0.912957
16754_40_CASK_CSKP	Sepsis	CASK	Inverse variance weighted	3	-0.43669	0.135281	0.00124646	-0.70184	-0.17154	0.646172	0.495673	0.842367	0.106127	0.259135	0.290596	0.372534	0.852747	-0.0277319	0.0379197	0.598009	0.0605304	2	0.970188
11333_82_ARHGAP25_RHG25	Sepsis	ARHGAP25	Inverse variance weighted	3	-0.241937	0.0759517	0.00144554	-0.390802	-0.0930712	0.785106	0.676514	0.911129	0.120215	0.118956	0.189765	0.53075	0.318113	-0.000591071	0.0184856	0.979651	0.0605304	2	0.970188
7922_5_ADM_Adrenomedullin	Sepsis	ADM	Wald ratio	1	-0.920865	0.269776	0.000641469	-1.44963	-0.392105	0.398174	0.234658	0.675633	0.0749103	0.400353	0.347998	0.24996	0.0141862	NA	NA	NA	NA	NA	NA
4132_27_FST_FST	Sepsis	FST	Wald ratio	1	-0.870706	0.298394	0.00352316	-1.45556	-0.285853	0.418656	0.23327	0.751373	0.163621	0.283354	0.315067	0.36847	0.0202757	NA	NA	NA	NA	NA	NA
7155_46_C4BPB_C4b_binding_protein_beta_chain	Sepsis	C4BPB	Wald ratio	1	0.729886	0.257797	0.00463674	0.224604	1.23517	2.07484	1.25183	3.43896	0.17952	-0.0195911	0.213014	0.926721	0.0751727	NA	NA	NA	NA	NA	NA
13078_3_CETN2_CETN2	Sepsis	CETN2	Wald ratio	1	-0.466199	0.163279	0.00430055	-0.786225	-0.146172	0.627383	0.455561	0.864009	0.17952	0.281145	0.194706	0.148755	0.0936887	NA	NA	NA	NA	NA	NA
7748_11_NDUFV2_NDUV2	Sepsis	NDUFV2	Wald ratio	1	-0.884495	0.30312	0.00352316	-1.47861	-0.29038	0.412922	0.227954	0.747979	0.163621	0.110607	0.29007	0.702974	0.135651	NA	NA	NA	NA	NA	NA
12581_39_IMPA2_IMPA2	Sepsis	IMPA2	Wald ratio	1	-0.666808	0.23749	0.00498924	-1.13229	-0.201327	0.513345	0.322295	0.817645	0.17952	-0.119466	0.223157	0.592412	0.158411	NA	NA	NA	NA	NA	NA
12538_19_RGS7_RGS7	Sepsis	RGS7	Wald ratio	1	-0.842402	0.197298	1.95736e-05	-1.22911	-0.455699	0.430675	0.292554	0.634005	0.0102317	0.295	0.292195	0.312687	0.174075	NA	NA	NA	NA	NA	NA
9523_34_ITM2C_ITM2C	Sepsis	ITM2C	Wald ratio	1	-0.983297	0.288066	0.000641469	-1.54791	-0.418688	0.374076	0.212693	0.65791	0.0749103	-0.00126357	0.238351	0.99577	0.207304	NA	NA	NA	NA	NA	NA
12775_6_HMGB3_HMGB3	Sepsis	HMGB3	Wald ratio	1	-0.63798	0.181209	0.000430433	-0.99315	-0.28281	0.528359	0.370408	0.753663	0.0749103	0.217703	0.224049	0.331211	0.216348	NA	NA	NA	NA	NA	NA
11300_32_SORT1_SORT	Sepsis	SORT1	Wald ratio	1	-0.848475	0.248569	0.000641469	-1.33567	-0.361281	0.428067	0.262982	0.696783	0.0749103	-0.264494	0.245243	0.280812	0.216403	NA	NA	NA	NA	NA	NA
12534_10_CALCOCO2_CACO2	Sepsis	CALCOCO2	Wald ratio	1	-0.63776	0.218563	0.00352316	-1.06614	-0.209377	0.528475	0.344334	0.811089	0.163621	0.185529	0.168302	0.270307	0.231046	NA	NA	NA	NA	NA	NA
7983_1_PCDHGC5_PCDGM	Sepsis	PCDHGC5	Wald ratio	1	-0.882499	0.302436	0.00352316	-1.47527	-0.289725	0.413748	0.228716	0.748469	0.163621	0.0489886	0.232312	0.832985	0.232296	NA	NA	NA	NA	NA	NA
2839_2_TNFSF4_OX40_Ligand	Sepsis	TNFSF4	Wald ratio	1	-1.02908	0.301479	0.000641469	-1.61998	-0.438183	0.357335	0.197903	0.645207	0.0749103	0.0331154	0.265302	0.900665	0.237196	NA	NA	NA	NA	NA	NA
5590_11_ZPLD1_ZPLD1	Sepsis	ZPLD1	Wald ratio	1	-0.782658	0.229287	0.000641469	-1.23206	-0.333256	0.457189	0.291691	0.716587	0.0749103	0.419857	0.233664	0.0723611	0.237196	NA	NA	NA	NA	NA	NA
19126_4_RPRD1B_C20orf77	Sepsis	RPRD1B	Wald ratio	1	-0.667793	0.195636	0.000641469	-1.05124	-0.284346	0.512839	0.349504	0.752506	0.0749103	0.18445	0.218865	0.399365	0.237196	NA	NA	NA	NA	NA	NA
11402_17_KMT2C_KMT2C	Sepsis	KMT2C	Wald ratio	1	-0.659256	0.193135	0.000641469	-1.0378	-0.280711	0.517236	0.354233	0.755246	0.0749103	0.271239	0.378616	0.473746	0.264004	NA	NA	NA	NA	NA	NA
17706_4_PPP1R1A_PPR1A	Sepsis	PPP1R1A	Wald ratio	1	-0.570223	0.203091	0.00498924	-0.96828	-0.172165	0.565399	0.379736	0.84184	0.17952	0.395974	0.163821	0.0156437	0.311331	NA	NA	NA	NA	NA	NA
12580_7_PSMB5_PSB5	Sepsis	PSMB5	Wald ratio	1	-0.477179	0.169952	0.00498924	-0.810286	-0.144073	0.620531	0.444731	0.865824	0.17952	-0.0751318	0.318025	0.813243	0.319116	NA	NA	NA	NA	NA	NA
13513_174_PIAS3_PIAS3	Sepsis	PIAS3	Wald ratio	1	-0.882499	0.302436	0.00352316	-1.47527	-0.289725	0.413748	0.228716	0.748469	0.163621	0.265622	0.220477	0.228295	0.319314	NA	NA	NA	NA	NA	NA
6456_17_PSG6_PSG6	Sepsis	PSG6	Wald ratio	1	-0.801121	0.274547	0.00352316	-1.33923	-0.263009	0.448826	0.262047	0.768735	0.163621	0.332501	0.278308	0.232195	0.319314	NA	NA	NA	NA	NA	NA
4261_55_PON1_paraoxonase_1	Sepsis	PON1	Wald ratio	1	-0.775688	0.265831	0.00352316	-1.29672	-0.254659	0.460387	0.273428	0.775181	0.163621	0.00394141	0.210005	0.985026	0.319314	NA	NA	NA	NA	NA	NA
7132_55_C1QL4_C1QL4	Sepsis	C1QL4	Wald ratio	1	-0.774152	0.265305	0.00352316	-1.29415	-0.254155	0.461094	0.274131	0.775572	0.163621	0.0708691	0.221095	0.748561	0.319314	NA	NA	NA	NA	NA	NA
14056_4_CGA_Glycoprotein_hormones_a_chain	Sepsis	CGA	Wald ratio	1	-0.693932	0.247151	0.00498924	-1.17835	-0.209517	0.499608	0.307787	0.810976	0.17952	0.257728	0.271726	0.342883	0.426137	NA	NA	NA	NA	NA	NA
11406_82_ACAD8_ACAD8	Sepsis	ACAD8	Wald ratio	1	-0.874829	0.311579	0.00498924	-1.48552	-0.264134	0.416933	0.226384	0.767871	0.17952	0.132401	0.264685	0.61692	0.498369	NA	NA	NA	NA	NA	NA
9774_59_RNF150_RN150	Sepsis	RNF150	Wald ratio	1	1.27795	0.286473	8.15833e-06	0.716464	1.83944	3.58927	2.04718	6.29299	0.00968694	-0.288198	0.286293	0.314103	0.537281	NA	NA	NA	NA	NA	NA
9865_40_UBE2B_UBE2B	Sepsis	UBE2B	Wald ratio	1	1.33806	0.299948	8.15833e-06	0.750165	1.92596	3.81165	2.11735	6.86173	0.00968694	-0.196188	0.225932	0.385204	0.556857	NA	NA	NA	NA	NA	NA

## Sheet: Table S4
Genetic correlation analysis of these 113 plasma proteins
id.exposure	outcome	exposure	rg	rg_se	rg_p-LDSC
8484_24_LEP_Leptin	Sepsis	LEP	0.561948	0.125283	7.27725e-06
4337_49_CRP_CRP	Sepsis	CRP	0.548141	0.143364	0.000131617
6324_11_DNASE1L2_DNSL2	Sepsis	DNASE1L2	0.477625	0.157366	0.00240446
17706_4_PPP1R1A_PPR1A	Sepsis	PPP1R1A	0.395974	0.163821	0.0156437
4964_67_ERAP1_ARTS1	Sepsis	ERAP1	0.24554	0.113765	0.0309036
12683_156_DPYSL5_DPYL5	Sepsis	DPYSL5	0.417312	0.203168	0.0399736
19614_8_TCN1_Holo_TC_I	Sepsis	TCN1	0.260312	0.134682	0.0532627
5590_11_ZPLD1_ZPLD1	Sepsis	ZPLD1	0.419857	0.233664	0.0723611
17760_128_WDR5_WDR5	Sepsis	WDR5	0.313206	0.190819	0.10072
8048_9_FTMT_FTMT	Sepsis	FTMT	0.295767	0.181513	0.103218
13268_45_WNT5A_WNT5A	Sepsis	WNT5A	0.257084	0.159062	0.10604
13078_3_CETN2_CETN2	Sepsis	CETN2	0.281145	0.194706	0.148755
13634_209_PIR_PIR	Sepsis	PIR	0.555953	0.386145	0.149938
8905_20_KCNMB3_KCMB3	Sepsis	KCNMB3	0.228393	0.161239	0.156633
7863_50_PGRMC1_PGRC1	Sepsis	PGRMC1	0.305571	0.233165	0.190014
12540_25_RHOG_RHOG	Sepsis	RHOG	0.27548	0.218123	0.206605
11179_7_TSSK1B_TSSK1	Sepsis	TSSK1B	0.398055	0.327469	0.224157
13513_174_PIAS3_PIAS3	Sepsis	PIAS3	0.265622	0.220477	0.228295
6578_29_TNMD_TNMD	Sepsis	TNMD	0.272294	0.227679	0.231714
6456_17_PSG6_PSG6	Sepsis	PSG6	0.332501	0.278308	0.232195
10085_25_STAR_STAR	Sepsis	STAR	0.244049	0.208948	0.24281
3520_58_TGFB3_TGF_b3	Sepsis	TGFB3	0.221438	0.190751	0.245692
7922_5_ADM_Adrenomedullin	Sepsis	ADM	0.400353	0.347998	0.24996
12534_10_CALCOCO2_CACO2	Sepsis	CALCOCO2	0.185529	0.168302	0.270307
19506_6_GLYAT_GLYAT	Sepsis	GLYAT	0.282581	0.260902	0.278767
11300_32_SORT1_SORT	Sepsis	SORT1	-0.264494	0.245243	0.280812
7766_25_ZP4_ZP4	Sepsis	ZP4	0.23151	0.216215	0.284286
4479_14_SERPING1_C1_Esterase_Inhibitor	Sepsis	SERPING1	-0.15436	0.145866	0.289947
8653_132_DNAJC4_DNJC4	Sepsis	DNAJC4	0.248849	0.235639	0.290941
12538_19_RGS7_RGS7	Sepsis	RGS7	0.295	0.292195	0.312687
7950_142_BTNL9_BTNL9	Sepsis	BTNL9	0.249678	0.247596	0.313257
9774_59_RNF150_RN150	Sepsis	RNF150	-0.288198	0.286293	0.314103
17325_10_GUK1_KGUA	Sepsis	GUK1	0.25313	0.260099	0.330451
12775_6_HMGB3_HMGB3	Sepsis	HMGB3	0.217703	0.224049	0.331211
14056_4_CGA_Glycoprotein_hormones_a_chain	Sepsis	CGA	0.257728	0.271726	0.342883
8748_45_CD74_HG2A	Sepsis	CD74	0.245423	0.259558	0.344384
12826_5_SLC5A5_SC5A5	Sepsis	SLC5A5	0.162016	0.172874	0.348661
4132_27_FST_FST	Sepsis	FST	0.283354	0.315067	0.36847
8918_64_PTK2B_FAK2	Sepsis	PTK2B	0.18796	0.209166	0.368859
16754_40_CASK_CSKP	Sepsis	CASK	0.259135	0.290596	0.372534
10064_12_RBBP9_RBBP9	Sepsis	RBBP9	0.177222	0.200743	0.377328
8681_93_PGRMC2_PGRC2	Sepsis	PGRMC2	0.230158	0.261106	0.378062
9865_40_UBE2B_UBE2B	Sepsis	UBE2B	-0.196188	0.225932	0.385204
19126_4_RPRD1B_C20orf77	Sepsis	RPRD1B	0.18445	0.218865	0.399365
7881_244_PARP16_PAR16	Sepsis	PARP16	0.21975	0.26363	0.404533
6411_58_DEFB135_DB135	Sepsis	DEFB135	0.198278	0.238957	0.406671
12658_72_PANK3_PANK3	Sepsis	PANK3	0.165914	0.217987	0.446586
8535_102_DMKN_Dermokine	Sepsis	DMKN	0.168614	0.224432	0.452477
5963_9_DMKN_Dermokine	Sepsis	DMKN	-0.147773	0.204128	0.469111
2558_51_POMC_b_Endorphin	Sepsis	POMC	-0.162851	0.22556	0.470302
11402_17_KMT2C_KMT2C	Sepsis	KMT2C	0.271239	0.378616	0.473746
4995_16_HPGD_HPG_	Sepsis	HPGD	0.208143	0.29068	0.473958
11218_84_TPMT_TPMT	Sepsis	TPMT	0.115004	0.162164	0.478211
16887_29_PTRH2_PTH2	Sepsis	PTRH2	0.177415	0.257219	0.490357
13587_10_RACGAP1_RGAP1	Sepsis	RACGAP1	0.0963231	0.142568	0.499275
12355_223_MRRF_RRFM	Sepsis	MRRF	0.184683	0.284302	0.51595
12730_3_NDC80_KNTC2	Sepsis	NDC80	0.122667	0.18997	0.518462
11333_82_ARHGAP25_RHG25	Sepsis	ARHGAP25	0.118956	0.189765	0.53075
19579_5_DEFA1_HNP_1	Sepsis	DEFA1	0.139675	0.224634	0.534082
18307_71_PPA2_PPase_2	Sepsis	PPA2	0.127316	0.206862	0.53825
8268_98_HS3ST3A1_HS3SA	Sepsis	HS3ST3A1	0.14409	0.240102	0.548427
19635_69_FGL2_FGL2	Sepsis	FGL2	0.133734	0.231656	0.56374
9040_144_EPDR1_EPDR1	Sepsis	EPDR1	0.144473	0.250833	0.564633
13452_113_SMIM13_SIM13	Sepsis	SMIM13	0.123092	0.214966	0.566908
12417_46_TPRKB_TPRKB	Sepsis	TPRKB	0.120762	0.211029	0.56715
7225_51_MMGT1_MMGT1	Sepsis	MMGT1	0.147832	0.268031	0.581259
10761_5_TMED2_TMED2	Sepsis	TMED2	0.11347	0.20628	0.582265
16809_1_NME4_NDKM	Sepsis	NME4	0.126151	0.233742	0.589404
12581_39_IMPA2_IMPA2	Sepsis	IMPA2	-0.119466	0.223157	0.592412
11542_11_TMEM230_TM230	Sepsis	TMEM230	-0.132144	0.249077	0.595742
10425_3_B4GALT5_B4GT5	Sepsis	B4GALT5	0.116199	0.224416	0.604611
14249_68_MID2_TRIM1	Sepsis	MID2	0.10367	0.202435	0.608569
18405_117_AP1S2_AP1S2	Sepsis	AP1S2	0.125699	0.24727	0.611209
11406_82_ACAD8_ACAD8	Sepsis	ACAD8	0.132401	0.264685	0.61692
7854_38_NCR3LG1_NR3L1	Sepsis	NCR3LG1	0.133307	0.270719	0.622423
13744_37_IL3RA_IL_3_Ra	Sepsis	IL3RA	0.196836	0.415297	0.635526
16312_45_CDH6_Cadherin_6	Sepsis	CDH6	-0.122701	0.258906	0.635556
14192_31_PDCL2_PDCL2	Sepsis	PDCL2	-0.0957474	0.223755	0.668715
3030_3_CLEC4M_DC_SIGNR	Sepsis	CLEC4M	0.100765	0.247751	0.684215
5724_58_SBSN_SBSN	Sepsis	SBSN	-0.118172	0.291543	0.685232
14024_196_EDA_EDA	Sepsis	EDA	0.0958672	0.241649	0.691574
14122_132_ZNRF3_ZNRF3	Sepsis	ZNRF3	-0.0944508	0.241283	0.695463
7748_11_NDUFV2_NDUV2	Sepsis	NDUFV2	0.110607	0.29007	0.702974
12577_100_FEN1_FLAP_endonuclease_1	Sepsis	FEN1	0.0947631	0.261034	0.716582
9767_22_RIPPLY1_RIPP1	Sepsis	RIPPLY1	0.0742026	0.207072	0.720088
7803_4_CHST1_CHST1	Sepsis	CHST1	0.0735937	0.205431	0.720164
15460_9_DPP4_CD26	Sepsis	DPP4	-0.0757252	0.212784	0.721932
7132_55_C1QL4_C1QL4	Sepsis	C1QL4	0.0708691	0.221095	0.748561
17746_77_FIS1_FIS1	Sepsis	FIS1	0.0659698	0.208885	0.75214
11137_43_CSF2RB_IL3RB	Sepsis	CSF2RB	0.0490708	0.183354	0.788985
12580_7_PSMB5_PSB5	Sepsis	PSMB5	-0.0751318	0.318025	0.813243
16324_38_TLR1_TLR1	Sepsis	TLR1	0.0573708	0.243462	0.813707
7981_230_B3GALT6_B3GT6	Sepsis	B3GALT6	-0.0461018	0.196338	0.814357
17387_27_NFKBIB_IKB_beta	Sepsis	NFKBIB	-0.0514686	0.221064	0.815899
7797_11_CCDC167_CC167	Sepsis	CCDC167	-0.0483422	0.219607	0.825769
7983_1_PCDHGC5_PCDGM	Sepsis	PCDHGC5	0.0489886	0.232312	0.832985
9107_59_ARMC10_ARM10	Sepsis	ARMC10	0.051845	0.299617	0.862622
17725_37_USH1C_USH1C	Sepsis	USH1C	-0.0318277	0.227497	0.888736
8067_21_KCNE3_KCNE3	Sepsis	KCNE3	-0.0345342	0.254783	0.892182
2839_2_TNFSF4_OX40_Ligand	Sepsis	TNFSF4	0.0331154	0.265302	0.900665
17778_19_RAB32_RAB32	Sepsis	RAB32	-0.0314218	0.254802	0.901855
15402_2_ID1_ID_1	Sepsis	ID1	-0.0339692	0.32525	0.91682
3413_50_BCL2A1_BFL1	Sepsis	BCL2A1	0.0186799	0.195057	0.923706
7155_46_C4BPB_C4b_binding_protein_beta_chain	Sepsis	C4BPB	-0.0195911	0.213014	0.926721
11407_57_PLSCR3_PLS3	Sepsis	PLSCR3	0.0190705	0.211886	0.928285
12669_30_HECW1_HECW1	Sepsis	HECW1	0.0173724	0.212984	0.934992
8633_18_RNF128_RN128	Sepsis	RNF128	0.0178384	0.272963	0.947895
18179_56_SMS_SPSY	Sepsis	SMS	0.0120277	0.243205	0.960557
3005_5_PTPN1_PTP_1B	Sepsis	PTPN1	-0.0124574	0.269519	0.963134
4261_55_PON1_paraoxonase_1	Sepsis	PON1	0.00394141	0.210005	0.985026
12957_62_UQCRB_UCR6	Sepsis	UQCRB	0.00220958	0.223334	0.992106
13573_5_ARPC3_p21_ARC	Sepsis	ARPC3	-0.00159996	0.28084	0.995454
9523_34_ITM2C_ITM2C	Sepsis	ITM2C	-0.00126357	0.238351	0.99577

## Sheet: Table S5
Replicated Plasma Proteins in the UK Biobank Pharma Proteomics Project
outcome	exposure	method	nsnp	b	se	pval	lo_ci	up_ci	or	or_lci95	or_uci95
Sepsis	LEP	Inverse variance weighted	3	0.477154	0.172734	0.00573854	0.138595	0.815714	1.61148	1.14866	2.26079
Sepsis	TCN1	Inverse variance weighted	40	0.0590849	0.0219714	0.00716305	0.0160209	0.102149	1.06087	1.01615	1.10755
Sepsis	ARHGAP25	Inverse variance weighted	3	-0.280731	0.112829	0.0128426	-0.501877	-0.0595858	0.755231	0.605393	0.942155
Sepsis	TLR1	Inverse variance weighted	12	-0.0939728	0.0408553	0.0214404	-0.174049	-0.0138965	0.910308	0.840256	0.9862

## Sheet: Table S6
We validated these 113 proteins in the sepsis outcomes of the UK Biobank and found overlaps with 21 proteins.
id.exposure	id.outcome	outcome	exposure	method	nsnp	b	se	pval	lo_ci	up_ci	or	or_lci95	or_uci95
14122_132_ZNRF3_ZNRF3	ieu-b-4980	Sepsis	ZNRF3	Inverse variance weighted	5	-0.439527	0.133988	0.00103683	-0.702145	-0.17691	0.644341	0.495521	0.837855
12577_100_FEN1_FLAP_endonuclease_1	ieu-b-4980	Sepsis	FEN1	Inverse variance weighted	2	-0.615925	0.197425	0.00180981	-1.00288	-0.228971	0.540141	0.366822	0.795351
17725_37_USH1C_USH1C	ieu-b-4980	Sepsis	USH1C	Inverse variance weighted	5	-0.282489	0.0951088	0.00297639	-0.468902	-0.0960756	0.753905	0.625689	0.908395
9107_59_ARMC10_ARM10	ieu-b-4980	Sepsis	ARMC10	Inverse variance weighted	2	-0.516794	0.191251	0.0068888	-0.891647	-0.141942	0.596429	0.40998	0.867672
13587_10_RACGAP1_RGAP1	ieu-b-4980	Sepsis	RACGAP1	Inverse variance weighted	11	0.0924499	0.0357227	0.00965382	0.0224334	0.162466	1.09686	1.02269	1.17641
6411_58_DEFB135_DB135	ieu-b-4980	Sepsis	DEFB135	Inverse variance weighted	5	-0.219957	0.0856233	0.0102026	-0.387778	-0.052135	0.802554	0.678563	0.949201
9767_22_RIPPLY1_RIPP1	ieu-b-4980	Sepsis	RIPPLY1	Inverse variance weighted	3	-0.462665	0.181353	0.0107355	-0.818117	-0.107214	0.629603	0.441262	0.898333
15460_9_DPP4_CD26	ieu-b-4980	Sepsis	DPP4	Inverse variance weighted	4	-0.261601	0.103681	0.011631	-0.464815	-0.0583874	0.769818	0.628251	0.943284
8748_45_CD74_HG2A	ieu-b-4980	Sepsis	CD74	Inverse variance weighted	3	-0.391179	0.156586	0.0124838	-0.698088	-0.0842693	0.676259	0.497536	0.919184
10761_5_TMED2_TMED2	ieu-b-4980	Sepsis	TMED2	Inverse variance weighted	3	-0.333933	0.135333	0.0136063	-0.599185	-0.0686805	0.716102	0.549259	0.933625
7922_5_ADM_Adrenomedullin	ieu-b-4980	Sepsis	ADM	Inverse variance weighted	2	-0.474901	0.193638	0.0141862	-0.854432	-0.0953695	0.621947	0.425525	0.909037
15402_2_ID1_ID_1	ieu-b-4980	Sepsis	ID1	Inverse variance weighted	2	-0.509524	0.209914	0.0152119	-0.920956	-0.0980918	0.600781	0.398138	0.906566
4132_27_FST_FST	ieu-b-4980	Sepsis	FST	Inverse variance weighted	2	-0.503136	0.216756	0.0202757	-0.927979	-0.0782938	0.604631	0.395352	0.924693
5724_58_SBSN_SBSN	ieu-b-4980	Sepsis	SBSN	Inverse variance weighted	3	-0.44889	0.195605	0.0217399	-0.832276	-0.0655047	0.638336	0.435058	0.936595
11407_57_PLSCR3_PLS3	ieu-b-4980	Sepsis	PLSCR3	Inverse variance weighted	3	-0.33708	0.149328	0.0239881	-0.629763	-0.044398	0.713851	0.532718	0.956573
14024_196_EDA_EDA	ieu-b-4980	Sepsis	EDA	Inverse variance weighted	5	-0.207139	0.0926949	0.0254413	-0.388821	-0.0254573	0.812906	0.677855	0.974864
17387_27_NFKBIB_IKB_beta	ieu-b-4980	Sepsis	NFKBIB	Inverse variance weighted	3	-0.309414	0.146221	0.0343388	-0.596007	-0.0228209	0.733877	0.551007	0.977438
8633_18_RNF128_RN128	ieu-b-4980	Sepsis	RNF128	Inverse variance weighted	3	-0.199074	0.0944743	0.0351028	-0.384243	-0.0139039	0.81949	0.680966	0.986192
12683_156_DPYSL5_DPYL5	ieu-b-4980	Sepsis	DPYSL5	Inverse variance weighted	2	-0.342326	0.162579	0.0352396	-0.66098	-0.0236707	0.710117	0.516345	0.976607
7797_11_CCDC167_CC167	ieu-b-4980	Sepsis	CCDC167	Inverse variance weighted	2	-0.275679	0.131441	0.0359622	-0.533304	-0.018054	0.759056	0.586663	0.982108
8067_21_KCNE3_KCNE3	ieu-b-4980	Sepsis	KCNE3	Inverse variance weighted	3	-0.29482	0.142395	0.0384116	-0.573914	-0.0157255	0.744666	0.563316	0.984398

## Sheet: Table S7
Colocalization analysis(High colocalization support:PP.H4>0.8;Medium colocalization support:0.5 < PP.H4 < 0.8;
id.exposure	exposure	outcome	PP.H4			id.exposure	exposure	outcome	PP.H4
14122_132_ZNRF3_ZNRF3	ZNRF3	Sepsis	0.0162487			19329_31_HIPK3_HIPK3	HIPK3	Sepsis 28 day death/ieu-b-5086	0.0213825
12577_100_FEN1_FLAP_endonuclease_1	FEN1	Sepsis	0.015412			2750_3_APOA1_Apo_A_I	APOA1	Sepsis 28 day death/ieu-b-5086	0.0175443
17725_37_USH1C_USH1C	USH1C	Sepsis	0.010369
9107_59_ARMC10_ARM10	ARMC10	Sepsis	0.00797616
13587_10_RACGAP1_RGAP1	RACGAP1	Sepsis	0.00498294
6411_58_DEFB135_DB135	DEFB135	Sepsis	0.0206351
9767_22_RIPPLY1_RIPP1	RIPPLY1	Sepsis	/
15460_9_DPP4_CD26	DPP4	Sepsis	0.0474488
8748_45_CD74_HG2A	CD74	Sepsis	0.0117607
10761_5_TMED2_TMED2	TMED2	Sepsis	0.0132687
7922_5_ADM_Adrenomedullin	ADM	Sepsis	0.00890171
15402_2_ID1_ID_1	ID1	Sepsis	0.00841796
4132_27_FST_FST	FST	Sepsis	0.0120463
5724_58_SBSN_SBSN	SBSN	Sepsis	0.00679876
11407_57_PLSCR3_PLS3	PLSCR3	Sepsis	0.0411789
14024_196_EDA_EDA	EDA	Sepsis	/
17387_27_NFKBIB_IKB_beta	NFKBIB	Sepsis	0.0094872
8633_18_RNF128_RN128	RNF128	Sepsis	/
12683_156_DPYSL5_DPYL5	DPYSL5	Sepsis	0.009981
7797_11_CCDC167_CC167	CCDC167	Sepsis	0.0102947
8067_21_KCNE3_KCNE3	KCNE3	Sepsis	0.0123934
6324_11_DNASE1L2_DNSL2	DNASE1L2	Sepsis	0.0117557
16324_38_TLR1_TLR1	TLR1	Sepsis	0.434911
17706_4_PPP1R1A_PPR1A	PPP1R1A	Sepsis	0.00861635
11333_82_ARHGAP25_RHG25	ARHGAP25	Sepsis	0.248715
4964_67_ERAP1_ARTS1	ERAP1	Sepsis	0.00874793
4337_49_CRP_CRP	CRP	Sepsis	0.585426
8484_24_LEP_Leptin	LEP	Sepsis	0.0693863
19614_8_TCN1_Holo_TC_I	TCN1	Sepsis	0.628593
5590_11_ZPLD1_ZPLD1	ZPLD1	Sepsis	0.00933201

## Sheet: Table S8
id.exposure	outcome	exposure	method	nsnp	b	se	pval	lo_ci	up_ci	or	or_lci95	or_uci95
10000_28_CRYBB2_CRBB2	Sepsis 28 day death/ieu-b-5086	CRYBB2	MR Egger	5	0.414806	1.05691	0.720933	-1.65674	2.48635	1.51408	0.190761	12.0173
10000_28_CRYBB2_CRBB2	Sepsis 28 day death/ieu-b-5086	CRYBB2	Weighted median	5	-0.0064701	0.349462	0.985228	-0.691416	0.678475	0.993551	0.500867	1.97087
10000_28_CRYBB2_CRBB2	Sepsis 28 day death/ieu-b-5086	CRYBB2	Simple mode	5	-0.00665607	0.433185	0.988477	-0.855699	0.842387	0.993366	0.424986	2.3219
10000_28_CRYBB2_CRBB2	Sepsis 28 day death/ieu-b-5086	CRYBB2	Weighted mode	5	-0.00665607	0.401883	0.987579	-0.794347	0.781035	0.993366	0.451876	2.18373
10000_28_CRYBB2_CRBB2	Sepsis 28 day death/ieu-b-5086	CRYBB2	Inverse variance weighted	5	-0.0284673	0.282862	0.919836	-0.582878	0.525943	0.971934	0.558289	1.69205
10001_7_RAF1_c_Raf	Sepsis 28 day death/ieu-b-5086	RAF1	MR Egger	4	-1.67531	1.7513	0.439717	-5.10786	1.75724	0.18725	0.00604902	5.79642
10001_7_RAF1_c_Raf	Sepsis 28 day death/ieu-b-5086	RAF1	Weighted median	4	0.292517	0.418133	0.484191	-0.527025	1.11206	1.3398	0.590359	3.04061
10001_7_RAF1_c_Raf	Sepsis 28 day death/ieu-b-5086	RAF1	Simple mode	4	0.347144	0.565206	0.582528	-0.76066	1.45495	1.41502	0.467358	4.28426
10001_7_RAF1_c_Raf	Sepsis 28 day death/ieu-b-5086	RAF1	Weighted mode	4	0.341761	0.512177	0.552337	-0.662106	1.34563	1.40742	0.515764	3.84059
10001_7_RAF1_c_Raf	Sepsis 28 day death/ieu-b-5086	RAF1	Inverse variance weighted	4	0.208934	0.347828	0.548052	-0.472809	0.890676	1.23236	0.623249	2.43678
10003_15_ZNF41_ZNF41	Sepsis 28 day death/ieu-b-5086	ZNF41	MR Egger	4	-2.51612	1.45913	0.226778	-5.37602	0.34378	0.0807725	0.00462621	1.41027
10003_15_ZNF41_ZNF41	Sepsis 28 day death/ieu-b-5086	ZNF41	Weighted median	4	0.0722215	0.267538	0.7872	-0.452154	0.596597	1.07489	0.636256	1.81593
10003_15_ZNF41_ZNF41	Sepsis 28 day death/ieu-b-5086	ZNF41	Simple mode	4	0.144452	0.318318	0.680792	-0.479451	0.768354	1.15541	0.619123	2.15621
10003_15_ZNF41_ZNF41	Sepsis 28 day death/ieu-b-5086	ZNF41	Weighted mode	4	0.0352356	0.278726	0.907399	-0.511067	0.581538	1.03586	0.599855	1.78879
10003_15_ZNF41_ZNF41	Sepsis 28 day death/ieu-b-5086	ZNF41	Inverse variance weighted	4	-0.221789	0.448087	0.620622	-1.10004	0.656461	0.801084	0.332858	1.92796
10008_43_GUCA1A_GUC1A	Sepsis 28 day death/ieu-b-5086	GUCA1A	MR Egger	9	0.00270477	0.206611	0.98992	-0.402253	0.407662	1.00271	0.668812	1.5033
10008_43_GUCA1A_GUC1A	Sepsis 28 day death/ieu-b-5086	GUCA1A	Weighted median	9	-0.10384	0.16825	0.537117	-0.433609	0.225929	0.90137	0.648166	1.25349
10008_43_GUCA1A_GUC1A	Sepsis 28 day death/ieu-b-5086	GUCA1A	Simple mode	9	-0.0598813	0.303712	0.848616	-0.655158	0.535395	0.941876	0.51936	1.70812
10008_43_GUCA1A_GUC1A	Sepsis 28 day death/ieu-b-5086	GUCA1A	Weighted mode	9	-0.123635	0.175544	0.501233	-0.4677	0.220431	0.883703	0.626441	1.24661
10008_43_GUCA1A_GUC1A	Sepsis 28 day death/ieu-b-5086	GUCA1A	Inverse variance weighted	9	-0.0490866	0.138492	0.723011	-0.32053	0.222357	0.952099	0.725764	1.24902
10011_65_OCRL_OCRL	Sepsis 28 day death/ieu-b-5086	OCRL	MR Egger	7	-0.101085	0.294778	0.745605	-0.678849	0.476679	0.903856	0.5072	1.61072
10011_65_OCRL_OCRL	Sepsis 28 day death/ieu-b-5086	OCRL	Weighted median	7	0.00491369	0.123934	0.968374	-0.237996	0.247824	1.00493	0.788206	1.28123
10011_65_OCRL_OCRL	Sepsis 28 day death/ieu-b-5086	OCRL	Simple mode	7	0.012438	0.180137	0.947196	-0.340631	0.365507	1.01252	0.711321	1.44125
10011_65_OCRL_OCRL	Sepsis 28 day death/ieu-b-5086	OCRL	Weighted mode	7	0.0074388	0.138699	0.958969	-0.264412	0.279289	1.00747	0.767657	1.32219
10011_65_OCRL_OCRL	Sepsis 28 day death/ieu-b-5086	OCRL	Inverse variance weighted	7	-0.0369978	0.109036	0.734371	-0.250709	0.176713	0.963678	0.778249	1.19329
10012_5_SPDEF_SPDEF	Sepsis 28 day death/ieu-b-5086	SPDEF	MR Egger	5	0.110019	0.411236	0.806398	-0.696004	0.916042	1.1163	0.498574	2.49938
10012_5_SPDEF_SPDEF	Sepsis 28 day death/ieu-b-5086	SPDEF	Weighted median	5	-0.0555384	0.14141	0.694505	-0.332702	0.221625	0.945976	0.716984	1.2481
10012_5_SPDEF_SPDEF	Sepsis 28 day death/ieu-b-5086	SPDEF	Simple mode	5	-0.0757669	0.2174	0.745025	-0.501872	0.350338	0.927032	0.605396	1.41955
10012_5_SPDEF_SPDEF	Sepsis 28 day death/ieu-b-5086	SPDEF	Weighted mode	5	-0.00797971	0.153246	0.960969	-0.308342	0.292382	0.992052	0.734664	1.33961
10012_5_SPDEF_SPDEF	Sepsis 28 day death/ieu-b-5086	SPDEF	Inverse variance weighted	5	-0.0753901	0.126465	0.551086	-0.323262	0.172481	0.927382	0.723785	1.18825
10014_31_SNAI2_SLUG	Sepsis 28 day death/ieu-b-5086	SNAI2	MR Egger	4	0.196994	0.875497	0.842871	-1.51898	1.91297	1.21774	0.218935	6.77317
10014_31_SNAI2_SLUG	Sepsis 28 day death/ieu-b-5086	SNAI2	Weighted median	4	-0.0697531	0.29241	0.811458	-0.642877	0.50337	0.932624	0.525778	1.65429
10014_31_SNAI2_SLUG	Sepsis 28 day death/ieu-b-5086	SNAI2	Simple mode	4	-0.701124	0.45769	0.223071	-1.5982	0.195949	0.496027	0.202261	1.21646
10014_31_SNAI2_SLUG	Sepsis 28 day death/ieu-b-5086	SNAI2	Weighted mode	4	0.0458093	0.341098	0.901669	-0.622743	0.714361	1.04687	0.536471	2.04288
10014_31_SNAI2_SLUG	Sepsis 28 day death/ieu-b-5086	SNAI2	Inverse variance weighted	4	-0.144746	0.255496	0.571033	-0.645519	0.356026	0.865242	0.52439	1.42764
10015_119_KCNAB2_KCAB2	Sepsis 28 day death/ieu-b-5086	KCNAB2	MR Egger	3	1.18022	1.34492	0.541464	-1.45582	3.81627	3.2551	0.233209	45.4342
10015_119_KCNAB2_KCAB2	Sepsis 28 day death/ieu-b-5086	KCNAB2	Weighted median	3	0.238725	0.396837	0.547461	-0.539076	1.01653	1.26963	0.583287	2.76358
10015_119_KCNAB2_KCAB2	Sepsis 28 day death/ieu-b-5086	KCNAB2	Simple mode	3	0.0250317	0.540189	0.967251	-1.03374	1.0838	1.02535	0.355675	2.9559
10015_119_KCNAB2_KCAB2	Sepsis 28 day death/ieu-b-5086	KCNAB2	Weighted mode	3	0.522534	0.511267	0.41426	-0.479549	1.52462	1.6863	0.619063	4.59339
10015_119_KCNAB2_KCAB2	Sepsis 28 day death/ieu-b-5086	KCNAB2	Inverse variance weighted	3	0.297333	0.362888	0.412586	-0.413927	1.00859	1.34626	0.661049	2.74174
10023_32_VDR_VDR	Sepsis 28 day death/ieu-b-5086	VDR	MR Egger	5	-0.299325	0.433164	0.539222	-1.14833	0.549676	0.741318	0.317167	1.73269
10023_32_VDR_VDR	Sepsis 28 day death/ieu-b-5086	VDR	Weighted median	5	-0.00771837	0.203949	0.969812	-0.407458	0.392022	0.992311	0.665339	1.47997
10023_32_VDR_VDR	Sepsis 28 day death/ieu-b-5086	VDR	Simple mode	5	0.788223	0.350429	0.087712	0.101383	1.47506	2.19949	1.1067	4.37131
10023_32_VDR_VDR	Sepsis 28 day death/ieu-b-5086	VDR	Weighted mode	5	-0.0198159	0.189666	0.921819	-0.391561	0.351929	0.980379	0.676001	1.42181
10023_32_VDR_VDR	Sepsis 28 day death/ieu-b-5086	VDR	Inverse variance weighted	5	0.0650328	0.181457	0.72005	-0.290622	0.420688	1.06719	0.747798	1.52301
10024_44_HOGA1_HOGA1	Sepsis 28 day death/ieu-b-5086	HOGA1	MR Egger	5	0.558395	0.654763	0.456436	-0.724941	1.84173	1.74786	0.484353	6.30744
10024_44_HOGA1_HOGA1	Sepsis 28 day death/ieu-b-5086	HOGA1	Weighted median	5	-0.0207736	0.240707	0.931226	-0.492559	0.451012	0.979441	0.611061	1.5699
10024_44_HOGA1_HOGA1	Sepsis 28 day death/ieu-b-5086	HOGA1	Simple mode	5	0.34118	0.436629	0.478231	-0.514612	1.19697	1.40661	0.597733	3.31008
10024_44_HOGA1_HOGA1	Sepsis 28 day death/ieu-b-5086	HOGA1	Weighted mode	5	0.00600074	0.259785	0.982678	-0.503177	0.515178	1.00602	0.604607	1.67394
10024_44_HOGA1_HOGA1	Sepsis 28 day death/ieu-b-5086	HOGA1	Inverse variance weighted	5	-0.0688113	0.251141	0.784088	-0.561047	0.423425	0.933503	0.570611	1.52718
10035_6_DUSP4_DUS4	Sepsis 28 day death/ieu-b-5086	DUSP4	MR Egger	4	1.48254	1.6838	0.471475	-1.81771	4.7828	4.40413	0.162397	119.438
10035_6_DUSP4_DUS4	Sepsis 28 day death/ieu-b-5086	DUSP4	Weighted median	4	0.186332	0.355269	0.599944	-0.509995	0.882658	1.20482	0.600499	2.41732
10035_6_DUSP4_DUS4	Sepsis 28 day death/ieu-b-5086	DUSP4	Simple mode	4	0.137309	0.506247	0.803807	-0.854935	1.12955	1.14718	0.425311	3.09427
10035_6_DUSP4_DUS4	Sepsis 28 day death/ieu-b-5086	DUSP4	Weighted mode	4	0.083488	0.491195	0.87585	-0.879253	1.04623	1.08707	0.415093	2.8469
10035_6_DUSP4_DUS4	Sepsis 28 day death/ieu-b-5086	DUSP4	Inverse variance weighted	4	0.204996	0.302425	0.497873	-0.387758	0.79775	1.22752	0.678577	2.22054
10036_201_ZHX3_ZHX3	Sepsis 28 day death/ieu-b-5086	ZHX3	MR Egger	4	0.0909827	0.676377	0.905311	-1.23472	1.41668	1.09525	0.290918	4.12341
10036_201_ZHX3_ZHX3	Sepsis 28 day death/ieu-b-5086	ZHX3	Weighted median	4	0.114223	0.316822	0.718453	-0.506749	0.735195	1.121	0.602451	2.08589
10036_201_ZHX3_ZHX3	Sepsis 28 day death/ieu-b-5086	ZHX3	Simple mode	4	0.289958	0.425911	0.54484	-0.544828	1.12474	1.33637	0.579941	3.07943
10036_201_ZHX3_ZHX3	Sepsis 28 day death/ieu-b-5086	ZHX3	Weighted mode	4	0.12437	0.383608	0.767068	-0.627501	0.876241	1.13243	0.533924	2.40185
10036_201_ZHX3_ZHX3	Sepsis 28 day death/ieu-b-5086	ZHX3	Inverse variance weighted	4	0.0535538	0.269309	0.842375	-0.474291	0.581399	1.05501	0.622326	1.78854
10037_98_SIGLEC12_SIG12	Sepsis 28 day death/ieu-b-5086	SIGLEC12	MR Egger	11	-0.195211	0.0989514	0.0799812	-0.389156	-0.00126642	0.822661	0.677629	0.998734
10037_98_SIGLEC12_SIG12	Sepsis 28 day death/ieu-b-5086	SIGLEC12	Weighted median	11	-0.119648	0.0912258	0.189669	-0.298451	0.0591545	0.887233	0.741967	1.06094
10037_98_SIGLEC12_SIG12	Sepsis 28 day death/ieu-b-5086	SIGLEC12	Simple mode	11	-0.139851	0.164407	0.414873	-0.462089	0.182386	0.869488	0.629967	1.20008
10037_98_SIGLEC12_SIG12	Sepsis 28 day death/ieu-b-5086	SIGLEC12	Weighted mode	11	-0.144008	0.0787709	0.0974645	-0.298399	0.0103831	0.865881	0.742005	1.01044
10037_98_SIGLEC12_SIG12	Sepsis 28 day death/ieu-b-5086	SIGLEC12	Inverse variance weighted	11	-0.0997221	0.0716414	0.163934	-0.240139	0.040695	0.905089	0.786518	1.04153
10041_3_HNF4A_HNF4A	Sepsis 28 day death/ieu-b-5086	HNF4A	MR Egger	7	0.0543514	0.665723	0.938098	-1.25047	1.35917	1.05586	0.286371	3.89296
10041_3_HNF4A_HNF4A	Sepsis 28 day death/ieu-b-5086	HNF4A	Weighted median	7	-0.109921	0.246096	0.655121	-0.59227	0.372427	0.895905	0.553071	1.45125
10041_3_HNF4A_HNF4A	Sepsis 28 day death/ieu-b-5086	HNF4A	Simple mode	7	-0.048343	0.351386	0.895075	-0.737059	0.640373	0.952807	0.478519	1.89719
10041_3_HNF4A_HNF4A	Sepsis 28 day death/ieu-b-5086	HNF4A	Weighted mode	7	-0.0766886	0.304863	0.809782	-0.67422	0.520843	0.926178	0.509554	1.68345
10041_3_HNF4A_HNF4A	Sepsis 28 day death/ieu-b-5086	HNF4A	Inverse variance weighted	7	-0.257981	0.186998	0.167711	-0.624496	0.108534	0.77261	0.535531	1.11464
10044_12_WNT10A_WN10A	Sepsis 28 day death/ieu-b-5086	WNT10A	MR Egger	7	-0.228208	0.313278	0.499008	-0.842233	0.385816	0.795958	0.430748	1.47081
10044_12_WNT10A_WN10A	Sepsis 28 day death/ieu-b-5086	WNT10A	Weighted median	7	-0.00344589	0.173709	0.984173	-0.343915	0.337023	0.99656	0.708989	1.40077
10044_12_WNT10A_WN10A	Sepsis 28 day death/ieu-b-5086	WNT10A	Simple mode	7	-0.0938869	0.232159	0.699935	-0.548919	0.361145	0.910386	0.577574	1.43497
10044_12_WNT10A_WN10A	Sepsis 28 day death/ieu-b-5086	WNT10A	Weighted mode	7	-0.0167029	0.178172	0.928363	-0.365921	0.332515	0.983436	0.693558	1.39447
10044_12_WNT10A_WN10A	Sepsis 28 day death/ieu-b-5086	WNT10A	Inverse variance weighted	7	-0.0425816	0.144316	0.76795	-0.325441	0.240278	0.958312	0.722209	1.2716
10046_55_BIRC2_cIAP_1	Sepsis 28 day death/ieu-b-5086	BIRC2	MR Egger	9	0.0435144	0.0766164	0.587814	-0.106654	0.193682	1.04448	0.898837	1.21371
10046_55_BIRC2_cIAP_1	Sepsis 28 day death/ieu-b-5086	BIRC2	Weighted median	9	0.0170692	0.0704156	0.808465	-0.120945	0.155084	1.01722	0.886082	1.16776
10046_55_BIRC2_cIAP_1	Sepsis 28 day death/ieu-b-5086	BIRC2	Simple mode	9	-0.0318146	0.169958	0.856171	-0.364932	0.301303	0.968686	0.694244	1.35162
10046_55_BIRC2_cIAP_1	Sepsis 28 day death/ieu-b-5086	BIRC2	Weighted mode	9	0.0185017	0.0645927	0.781822	-0.1081	0.145103	1.01867	0.897538	1.15616
10046_55_BIRC2_cIAP_1	Sepsis 28 day death/ieu-b-5086	BIRC2	Inverse variance weighted	9	0.0174406	0.059918	0.770995	-0.0999987	0.13488	1.01759	0.904839	1.1444
10047_12_NCF2_NCF_2	Sepsis 28 day death/ieu-b-5086	NCF2	MR Egger	9	-0.0502335	0.183187	0.791832	-0.40928	0.308813	0.951007	0.664128	1.36181
10047_12_NCF2_NCF_2	Sepsis 28 day death/ieu-b-5086	NCF2	Weighted median	9	0.0163598	0.0937984	0.86154	-0.167485	0.200205	1.01649	0.845789	1.22165
10047_12_NCF2_NCF_2	Sepsis 28 day death/ieu-b-5086	NCF2	Simple mode	9	-0.0168271	0.39859	0.967361	-0.798063	0.764409	0.983314	0.4502	2.14773
10047_12_NCF2_NCF_2	Sepsis 28 day death/ieu-b-5086	NCF2	Weighted mode	9	-0.00685582	0.0966026	0.945164	-0.196197	0.182485	0.993168	0.82185	1.2002
10047_12_NCF2_NCF_2	Sepsis 28 day death/ieu-b-5086	NCF2	Inverse variance weighted	9	0.0594931	0.121006	0.622965	-0.177679	0.296665	1.0613	0.837211	1.34537
10048_7_CBFB_PEBB	Sepsis 28 day death/ieu-b-5086	CBFB	MR Egger	5	0.0588764	3.22598	0.986585	-6.26404	6.38179	1.06064	0.00190355	590.984
10048_7_CBFB_PEBB	Sepsis 28 day death/ieu-b-5086	CBFB	Weighted median	5	-0.31929	0.36792	0.385491	-1.04041	0.401834	0.726665	0.353309	1.49456
10048_7_CBFB_PEBB	Sepsis 28 day death/ieu-b-5086	CBFB	Simple mode	5	-0.682731	0.534495	0.270586	-1.73034	0.364879	0.505235	0.177224	1.44034
10048_7_CBFB_PEBB	Sepsis 28 day death/ieu-b-5086	CBFB	Weighted mode	5	-0.687664	0.632464	0.338044	-1.92729	0.551964	0.502749	0.145542	1.73666
10048_7_CBFB_PEBB	Sepsis 28 day death/ieu-b-5086	CBFB	Inverse variance weighted	5	0.00349989	0.382226	0.992694	-0.745662	0.752662	1.00351	0.47442	2.12264
10053_5_ILK_ILK1	Sepsis 28 day death/ieu-b-5086	ILK	MR Egger	3	-0.0456888	0.708699	0.959015	-1.43474	1.34336	0.955339	0.238177	3.8319
10053_5_ILK_ILK1	Sepsis 28 day death/ieu-b-5086	ILK	Weighted median	3	0.0917816	0.179316	0.60876	-0.259677	0.44324	1.09613	0.771301	1.55775
10053_5_ILK_ILK1	Sepsis 28 day death/ieu-b-5086	ILK	Simple mode	3	0.492138	0.359381	0.304365	-0.212248	1.19652	1.63581	0.808764	3.3086
10053_5_ILK_ILK1	Sepsis 28 day death/ieu-b-5086	ILK	Weighted mode	3	0.0793655	0.178694	0.700374	-0.270876	0.429607	1.0826	0.762711	1.53665
10053_5_ILK_ILK1	Sepsis 28 day death/ieu-b-5086	ILK	Inverse variance weighted	3	0.0716842	0.274384	0.793896	-0.466108	0.609476	1.07432	0.62744	1.83947
10056_5_FOXM1_FOXM1	Sepsis 28 day death/ieu-b-5086	FOXM1	MR Egger	3	0.526443	0.65345	0.568264	-0.754318	1.8072	1.6929	0.470331	6.09339
10056_5_FOXM1_FOXM1	Sepsis 28 day death/ieu-b-5086	FOXM1	Weighted median	3	-0.0543244	0.314363	0.862803	-0.670476	0.561827	0.947125	0.511465	1.75387
10056_5_FOXM1_FOXM1	Sepsis 28 day death/ieu-b-5086	FOXM1	Simple mode	3	-0.22466	0.374275	0.609294	-0.958239	0.50892	0.798788	0.383568	1.66349
10056_5_FOXM1_FOXM1	Sepsis 28 day death/ieu-b-5086	FOXM1	Weighted mode	3	-0.194533	0.397991	0.673336	-0.974597	0.58553	0.823219	0.377345	1.79594
10056_5_FOXM1_FOXM1	Sepsis 28 day death/ieu-b-5086	FOXM1	Inverse variance weighted	3	-0.0193067	0.270435	0.943086	-0.549359	0.510745	0.980878	0.57732	1.66653
10063_10_FANCL_FANCL	Sepsis 28 day death/ieu-b-5086	FANCL	MR Egger	4	-0.23088	1.04504	0.845651	-2.27915	1.81739	0.793834	0.102371	6.15578
10063_10_FANCL_FANCL	Sepsis 28 day death/ieu-b-5086	FANCL	Weighted median	4	0.0425793	0.264422	0.872072	-0.475689	0.560847	1.0435	0.621457	1.75216
10063_10_FANCL_FANCL	Sepsis 28 day death/ieu-b-5086	FANCL	Simple mode	4	0.0160899	0.371919	0.968211	-0.71287	0.74505	1.01622	0.490235	2.10655
10063_10_FANCL_FANCL	Sepsis 28 day death/ieu-b-5086	FANCL	Weighted mode	4	0.0341895	0.308289	0.918698	-0.570058	0.638437	1.03478	0.565493	1.89352
10063_10_FANCL_FANCL	Sepsis 28 day death/ieu-b-5086	FANCL	Inverse variance weighted	4	-0.0364845	0.247811	0.882953	-0.522194	0.449226	0.964173	0.593217	1.5671
10064_12_RBBP9_RBBP9	Sepsis 28 day death/ieu-b-5086	RBBP9	MR Egger	4	-1.44801	1.57988	0.45614	-4.54457	1.64855	0.235037	0.0106247	5.19941
10064_12_RBBP9_RBBP9	Sepsis 28 day death/ieu-b-5086	RBBP9	Weighted median	4	0.36585	0.348379	0.293649	-0.316972	1.04867	1.44174	0.728351	2.85386
10064_12_RBBP9_RBBP9	Sepsis 28 day death/ieu-b-5086	RBBP9	Simple mode	4	0.190168	0.46206	0.708296	-0.715471	1.09581	1.20945	0.488962	2.99159
10064_12_RBBP9_RBBP9	Sepsis 28 day death/ieu-b-5086	RBBP9	Weighted mode	4	0.195511	0.393047	0.653063	-0.574861	0.965883	1.21593	0.562783	2.62711
10064_12_RBBP9_RBBP9	Sepsis 28 day death/ieu-b-5086	RBBP9	Inverse variance weighted	4	0.423989	0.28475	0.13649	-0.13412	0.982098	1.52804	0.874485	2.67005
10074_128_BRD2_BRD2	Sepsis 28 day death/ieu-b-5086	BRD2	MR Egger	3	1.69536	1.66143	0.493565	-1.56104	4.95176	5.4486	0.209917	141.424
[truncated: 16,288 more rows]

## Sheet: Table S9
id.exposure	outcome	exposure	method	nsnp	b	se	pval	lo_ci	up_ci	or	or_lci95	or_uci95	FDR-Pval	rg	rg_se	rg_p-LDSC	PP.H4	egger_intercept	se	pval for pleiotropy	Q	Q_df	pval for heterogeneity
[truncated: 2 more rows]

[truncated: 2 more sheets: Table S10, Table S11]
